# Supplementary material for: Revision of the Australian species of the weevil genus Trigonopterus Fauvel
Source: Zookeys. 2016 Jan 21;(556):97–162. doi: 10.3897/zookeys.556.6126 (PMC4740874; doi:10.3897/zookeys.556.6126)
Supplement: XML Treatment for Trigonopterus [file zookeys.556.6126-treatment1.xml]

<!DOCTYPE tp:taxon-treatment
  PUBLIC "-//TaxonX//DTD Taxonomic Treatment Publishing DTD v0 20100105//EN" "tax-treatment-NSO.dtd">
<tp:taxon-treatment xmlns:tp="http://www.plazi.org/taxpub"><tp:treatment-meta><kwd-group><label>Taxon classification</label><kwd><named-content content-type="kingdom">Animalia</named-content></kwd><kwd><named-content content-type="order">Coleoptera</named-content></kwd><kwd><named-content content-type="family">Curculionidae</named-content></kwd></kwd-group><mixed-citation publication-type="journal"><person-group><name><surname>Riedel</surname><given-names>Alexander</given-names></name><name><surname>Tänzler</surname><given-names>Rene</given-names></name></person-group><article-title>Revision of the Australian species of the weevil genus <italic><tp:taxon-name><tp:taxon-name-part taxon-name-part-type="genus">Trigonopterus</tp:taxon-name-part></tp:taxon-name></italic> Fauvel</article-title><source>Zookeys</source><day>21</day><month>1</month><year>2016</year><volume>2016</volume><issue>556</issue><fpage>97</fpage><lpage>162</lpage><pub-id pub-id-type="doi">10.3897/zookeys.556.6126</pub-id></mixed-citation></tp:treatment-meta><tp:nomenclature><tp:taxon-name>
            <tp:taxon-name-part taxon-name-part-type="genus">Trigonopterus</tp:taxon-name-part>
          </tp:taxon-name><tp:taxon-authority>Fauvel, 1862</tp:taxon-authority></tp:nomenclature><tp:treatment-sec sec-type="Type species"><title>Type species.</title><p>
            <italic><tp:taxon-name><tp:taxon-name-part taxon-name-part-type="genus">Trigonopterus</tp:taxon-name-part> <tp:taxon-name-part taxon-name-part-type="species">insignis</tp:taxon-name-part></tp:taxon-name></italic> Fauvel, 1862, by monotypy.</p></tp:treatment-sec><tp:treatment-sec sec-type="Diagnosis"><title>Diagnosis.</title><p>Fully apterous genus of <tp:taxon-name><tp:taxon-name-part taxon-name-part-type="subfamily">Cryptorhynchinae</tp:taxon-name-part></tp:taxon-name>. Length 1.5–6.0 mm (1.7–3.81 mm in Australian species). Rostrum in repose not reaching middle of mesocoxal length. Scutellar shield completely covered by elytra. Mesothoracic receptacle deep, posteriorly closed. Metanepisternum completely absent. Metathoracic spiracle externally on side of metaventrite. Elytra with 9 striae (sometimes superficially effaced). Tarsal claws minute. Body largely unclothed (densely squamose in <italic><tp:taxon-name><tp:taxon-name-part taxon-name-part-type="genus">Trigonopterus</tp:taxon-name-part> <tp:taxon-name-part taxon-name-part-type="species">squamosus</tp:taxon-name-part></tp:taxon-name></italic> Lea and <italic><tp:taxon-name><tp:taxon-name-part taxon-name-part-type="genus">Trigonopterus</tp:taxon-name-part> <tp:taxon-name-part taxon-name-part-type="species">striatipennis</tp:taxon-name-part></tp:taxon-name></italic> Lea). Metafemur in Australian species without stridulatory patch. For additional information, see <xref ref-type="bibr" rid="B23">van de Kamp et al. (2015)</xref> and <ext-link xmlns:xlink="http://www.w3.org/1999/xlink" xlink:type="simple" ext-link-type="uri" xlink:href="http://species-id.net/wiki/Trigonopterus">http://species-id.net/wiki/Trigonopterus</ext-link>.</p></tp:treatment-sec><ref-list><ref id="B23"><mixed-citation xmlns:xlink="http://www.w3.org/1999/xlink" xlink:type="simple">
          <person-group><name name-style="western"><surname>van de Kamp</surname><given-names>T</given-names></name><name name-style="western"><surname>Cecilia</surname><given-names>A</given-names></name><name name-style="western"><surname>dos Santos Rolo</surname><given-names>T</given-names></name><name name-style="western"><surname>Vagovič</surname><given-names>P</given-names></name><name name-style="western"><surname>Baumbach</surname><given-names>T</given-names></name><name name-style="western"><surname>Riedel</surname><given-names>A</given-names></name></person-group> (<year>2015</year>) <article-title>Comparative thorax morphology of death-feigning flightless cryptorhynchine weevils (<tp:taxon-name><tp:taxon-name-part taxon-name-part-type="order">Coleoptera</tp:taxon-name-part></tp:taxon-name>: <tp:taxon-name><tp:taxon-name-part taxon-name-part-type="family">Curculionidae</tp:taxon-name-part></tp:taxon-name>) based on 3D reconstructions.</article-title> <source>Arthropod Structure &amp; Development</source> <volume>44</volume>: <fpage>509</fpage>–<lpage>523</lpage>. doi: <ext-link xlink:type="simple" ext-link-type="doi" xlink:href="10.1016/j.asd.2015.07.004">10.1016/j.asd.2015.07.004</ext-link></mixed-citation></ref></ref-list></tp:taxon-treatment>
