# Supplementary material for: Revision of the Australian species of the weevil genus Trigonopterus Fauvel
Source: Zookeys. 2016 Jan 21;(556):97–162. doi: 10.3897/zookeys.556.6126 (PMC4740874; doi:10.3897/zookeys.556.6126)
Supplement: XML Treatment for Trigonopterus albidosparsus [file zookeys.556.6126-treatment3.xml]

<!DOCTYPE tp:taxon-treatment
  PUBLIC "-//TaxonX//DTD Taxonomic Treatment Publishing DTD v0 20100105//EN" "tax-treatment-NSO.dtd">
<tp:taxon-treatment xmlns:tp="http://www.plazi.org/taxpub"><tp:treatment-meta><kwd-group><label>Taxon classification</label><kwd><named-content content-type="kingdom">Animalia</named-content></kwd><kwd><named-content content-type="order">Coleoptera</named-content></kwd><kwd><named-content content-type="family">Curculionidae</named-content></kwd></kwd-group><mixed-citation publication-type="journal"><person-group><name><surname>Riedel</surname><given-names>Alexander</given-names></name><name><surname>Tänzler</surname><given-names>Rene</given-names></name></person-group><article-title>Revision of the Australian species of the weevil genus <italic><tp:taxon-name><tp:taxon-name-part taxon-name-part-type="genus">Trigonopterus</tp:taxon-name-part></tp:taxon-name></italic> Fauvel</article-title><source>Zookeys</source><day>21</day><month>1</month><year>2016</year><volume>2016</volume><issue>556</issue><fpage>97</fpage><lpage>162</lpage><pub-id pub-id-type="doi">10.3897/zookeys.556.6126</pub-id></mixed-citation></tp:treatment-meta><tp:nomenclature><label>2.</label><tp:taxon-name>
              <tp:taxon-name-part taxon-name-part-type="genus">Trigonopterus</tp:taxon-name-part>
              <tp:taxon-name-part taxon-name-part-type="species">albidosparsus</tp:taxon-name-part>
            </tp:taxon-name><tp:taxon-authority>(Lea)</tp:taxon-authority><tp:nomenclature-citation-list><tp:nomenclature-citation><tp:taxon-name><tp:taxon-name-part taxon-name-part-type="genus">Idotasia</tp:taxon-name-part> <tp:taxon-name-part taxon-name-part-type="species">albidosparsa</tp:taxon-name-part></tp:taxon-name><comment>Lea, 1913: 611.</comment></tp:nomenclature-citation><tp:nomenclature-citation><tp:taxon-name><tp:taxon-name-part taxon-name-part-type="genus">Trigonopterus</tp:taxon-name-part> <tp:taxon-name-part taxon-name-part-type="species">albidosparsa</tp:taxon-name-part></tp:taxon-name><comment>(Lea), incorrect subsequent spelling: <xref ref-type="bibr" rid="B24">Zimmerman 1992</xref>: 376.</comment></tp:nomenclature-citation><tp:nomenclature-citation><tp:taxon-name><tp:taxon-name-part taxon-name-part-type="genus">Trigonopterus</tp:taxon-name-part> <tp:taxon-name-part taxon-name-part-type="species">albidosparsus</tp:taxon-name-part></tp:taxon-name><comment>(Lea): <xref ref-type="bibr" rid="B9">Pullen et al. 2014</xref>: 271.</comment></tp:nomenclature-citation></tp:nomenclature-citation-list></tp:nomenclature><tp:treatment-sec sec-type="Diagnostic description"><title>Diagnostic description.</title><p>Male (ARC3695; Fig. <xref ref-type="fig" rid="F2">2e</xref>). Length 2.73 mm. Color black. Body subovate, almost without constriction between pronotum and elytron; in profile evenly convex. Rostrum with median costa and pair of submedian costae; intervening furrows with rows of partly abraded scales; apical 1/3 rugose-punctate. Eyes <!--PageBreak-->with dorsal margin bordered by furrow. Forehead sparsely punctate. Pronotum with disk subglabrous, with minute punctures; sides foveate; interspaces not microreticulate; base medially hardly extended towards elytral suture. Elytra subglabrous, striae <!--PageBreak-->marked by very shallow lines, without punctures; along base and humeri with row of large punctures; apex with scattered shallow punctures. Legs. Femora microreticulate, punctate. Metafemur dorsally with elongate patch of dense silvery scales; posterior surface with pair of longitudinal furrows containing rows of scales parallel to ventral and dorsal edge; dorsoposterior edge distinct. Mesotibia apically with widened uncus only, premucro absent. Metatibia apically with uncus only, premucro not visible in lateral aspect, possibly transformed into small process on posterior tibial face near tarsal insertion. Abdominal ventrite 2 swollen, posterior edge projecting and with submedian pair of denticles, medially forming shallow cavity with ventrite 1; ventrite 5 dull, microreticulate, punctate, with transversely ovate cavity. Penis (Fig. <xref ref-type="fig" rid="F2">2f</xref>) with sides of body subparallel; apex with distinct median triangular extension; transfer apparatus long, spiniform, apically bordered by pair of L-shaped sclerites; ductus ejaculatorius without bulbus. <bold>Female lectotype</bold> (Fig. <xref ref-type="fig" rid="F2">2a–d</xref>). As male except: length 2.63 mm. Rostrum dorsally subglabrous, densely punctate with small punctures. Abdominal ventrites 1 and 2 medially flat; posterior edge of ventrite 2 simple, without pair of denticles; abdominal ventrite 5 flat. <bold>Intraspecific variation.</bold> Length 2.26–2.73 mm. Mesotibia apically with large uncus and much smaller premucro.</p><fig id="F2" position="float" orientation="portrait"><label>Figure 2</label><caption><p>
          <italic><tp:taxon-name><tp:taxon-name-part taxon-name-part-type="genus">Trigonopterus</tp:taxon-name-part> <tp:taxon-name-part taxon-name-part-type="species">albidosparsus</tp:taxon-name-part></tp:taxon-name></italic> (Lea), female lectotype; <bold>a</bold> Habitus <bold>b</bold> Terminalia <bold>c</bold> as mounted originally <bold>d</bold> original labels.</p><p>
          <italic><tp:taxon-name><tp:taxon-name-part taxon-name-part-type="genus">Trigonopterus</tp:taxon-name-part> <tp:taxon-name-part taxon-name-part-type="species">albidosparsus</tp:taxon-name-part></tp:taxon-name></italic> (Lea), male; <bold>e</bold> Habitus <bold>f</bold> penis.</p></caption><graphic xmlns:xlink="http://www.w3.org/1999/xlink" xlink:href="zookeys-556-097-g002_97.jpg" position="float" orientation="portrait" xlink:type="simple" id="oo_74065.jpg"/><graphic xmlns:xlink="http://www.w3.org/1999/xlink" xlink:href="zookeys-556-097-g002_98.jpg" position="float" orientation="portrait" xlink:type="simple" id="oo_74030.jpg"/></fig></tp:treatment-sec><tp:treatment-sec sec-type="material"><title>Material examined.</title><p>Type specimens. Female, lectotype by present designation (<named-content xmlns:xlink="http://www.w3.org/1999/xlink" content-type="dwc:institutional_code" xlink:type="simple">SAMA</named-content>): Queensland, Endeavour River (labels Fig. <xref ref-type="fig" rid="F2">2d</xref>), ARC4033 (PCR failed). <!--PageBreak-->Other specimens (<named-content xmlns:xlink="http://www.w3.org/1999/xlink" content-type="dwc:institutional_code" xlink:type="simple">ANIC</named-content>, <abbrev xmlns:xlink="http://www.w3.org/1999/xlink" content-type="institution" xlink:title="Queensland Museum, Brisbane, Australia" xlink:type="simple">QMBA</abbrev>, <named-content xmlns:xlink="http://www.w3.org/1999/xlink" content-type="dwc:institutional_code" xlink:type="simple">SMNK</named-content>): 36 exx, ARC3695 (<abbrev xmlns:xlink="http://www.w3.org/1999/xlink" xlink:title="European Molecular Biology Laboratory" xlink:type="simple">EMBL</abbrev> # LN888180), ARC3696 (<abbrev xmlns:xlink="http://www.w3.org/1999/xlink" xlink:title="European Molecular Biology Laboratory" xlink:type="simple">EMBL</abbrev> # LN888181), ARC3697 (<abbrev xmlns:xlink="http://www.w3.org/1999/xlink" xlink:title="European Molecular Biology Laboratory" xlink:type="simple">EMBL</abbrev> # LN888182), Cooktown, Mt. Cook N.P., <named-content xmlns:xlink="http://www.w3.org/1999/xlink" content-type="dwc:verbatimCoordinates" xlink:type="simple">S15°28.648', E145°15.793'</named-content>, to <named-content xmlns:xlink="http://www.w3.org/1999/xlink" content-type="dwc:verbatimCoordinates" xlink:type="simple">S15°29.252', E145°15.992'</named-content>, 63-324 m, 24-IV-2014; 31 exx, Cooktown, Mt. Cook N.P., <named-content xmlns:xlink="http://www.w3.org/1999/xlink" content-type="dwc:verbatimCoordinates" xlink:type="simple">S15°28.648', E145°15.793'</named-content>, to <named-content xmlns:xlink="http://www.w3.org/1999/xlink" content-type="dwc:verbatimCoordinates" xlink:type="simple">S15°29.252', E145°15.992'</named-content>, 63–245 m, 23-IV-2014; 10 exx, Mt. Cook N.P., <named-content xmlns:xlink="http://www.w3.org/1999/xlink" content-type="dwc:verbatimCoordinates" xlink:type="simple">S15°29', E145°16'</named-content>, 11-12-X-1980; 1 ex, 1 km SE Mt. Cook, <named-content xmlns:xlink="http://www.w3.org/1999/xlink" content-type="dwc:verbatimCoordinates" xlink:type="simple">S15°30', E145°16'</named-content>, 13-X-1980.</p></tp:treatment-sec><tp:treatment-sec sec-type="Distribution"><title>Distribution.</title><p>Queensland: Cooktown.</p></tp:treatment-sec><tp:treatment-sec sec-type="Biology"><title>Biology.</title><p>Beaten from foliage in rainforest.</p></tp:treatment-sec><tp:treatment-sec sec-type="Notes"><title>Notes.</title><p>
              <xref ref-type="bibr" rid="B5">Lea (1913)</xref> did not designate a holotype in the original description, which is based on three syntypes. One syntype labelled “type” could be examined and is here designated as lectotype. The species appears to be confined to the Cooktown area. Numerous specimens from other localities of coastal Queensland, including some identified as <italic><tp:taxon-name><tp:taxon-name-part taxon-name-part-type="genus">Trigonopterus</tp:taxon-name-part> <tp:taxon-name-part taxon-name-part-type="species">albidosparsa</tp:taxon-name-part></tp:taxon-name></italic> by Lea, belong to different, closely related species.</p></tp:treatment-sec><ref-list><ref id="B24"><mixed-citation xmlns:xlink="http://www.w3.org/1999/xlink" xlink:type="simple">
          <person-group><name name-style="western"><surname>Zimmerman</surname><given-names>EC</given-names></name></person-group> (<year>1992</year>) <source>Australian Weevils (<tp:taxon-name><tp:taxon-name-part taxon-name-part-type="order">Coleoptera</tp:taxon-name-part></tp:taxon-name>: <tp:taxon-name><tp:taxon-name-part taxon-name-part-type="superfamily">Curculionoidea</tp:taxon-name-part></tp:taxon-name>).</source> <publisher-name>CSIRO Australia</publisher-name>, <publisher-loc>Melbourne</publisher-loc>, <size units="page">707 pp</size>. <comment>[Vol. VI. Colour Plates 305–632]</comment></mixed-citation></ref><ref id="B9"><mixed-citation xmlns:xlink="http://www.w3.org/1999/xlink" xlink:type="simple">
          <person-group><name name-style="western"><surname>Pullen</surname><given-names>KR</given-names></name><name name-style="western"><surname>Jennings</surname><given-names>D</given-names></name><name name-style="western"><surname>Oberprieler</surname><given-names>RG</given-names></name></person-group> (<year>2014</year>) <article-title>Annotated catalogue of Australian weevils (<tp:taxon-name><tp:taxon-name-part taxon-name-part-type="order">Coleoptera</tp:taxon-name-part></tp:taxon-name>: <tp:taxon-name><tp:taxon-name-part taxon-name-part-type="superfamily">Curculionoidea</tp:taxon-name-part></tp:taxon-name>).</article-title> <source>Zootaxa</source> <volume>3896</volume>: <fpage>1</fpage>–<lpage>481</lpage>. doi: <ext-link xlink:type="simple" ext-link-type="doi" xlink:href="10.11646/zootaxa.3896.1.1">10.11646/zootaxa.3896.1.1</ext-link></mixed-citation></ref><ref id="B5"><mixed-citation xmlns:xlink="http://www.w3.org/1999/xlink" xlink:type="simple">
          <person-group><name name-style="western"><surname>Lea</surname><given-names>AM</given-names></name></person-group> (<year>1913</year>) <article-title>Revision of the Australian <tp:taxon-name><tp:taxon-name-part taxon-name-part-type="family">Curculionidae</tp:taxon-name-part></tp:taxon-name> belonging to the subfamily <tp:taxon-name><tp:taxon-name-part taxon-name-part-type="subfamily">Cryptorhynchinae</tp:taxon-name-part></tp:taxon-name>. Part XI.</article-title> <source>Proceedings of the Linnean Society of New South Wales</source> <volume>37</volume>: <fpage>602</fpage>–<lpage>616</lpage>.</mixed-citation></ref></ref-list></tp:taxon-treatment>
