# Supplementary material for: Revision of the Australian species of the weevil genus Trigonopterus Fauvel
Source: Zookeys. 2016 Jan 21;(556):97–162. doi: 10.3897/zookeys.556.6126 (PMC4740874; doi:10.3897/zookeys.556.6126)
Supplement: XML Treatment for Trigonopterus allaetus [file zookeys.556.6126-treatment4.xml]

<!DOCTYPE tp:taxon-treatment
  PUBLIC "-//TaxonX//DTD Taxonomic Treatment Publishing DTD v0 20100105//EN" "tax-treatment-NSO.dtd">
<tp:taxon-treatment xmlns:tp="http://www.plazi.org/taxpub"><tp:treatment-meta><kwd-group><label>Taxon classification</label><kwd><named-content content-type="kingdom">Animalia</named-content></kwd><kwd><named-content content-type="order">Coleoptera</named-content></kwd><kwd><named-content content-type="family">Curculionidae</named-content></kwd></kwd-group><mixed-citation publication-type="journal"><person-group><name><surname>Riedel</surname><given-names>Alexander</given-names></name><name><surname>Tänzler</surname><given-names>Rene</given-names></name></person-group><article-title>Revision of the Australian species of the weevil genus <italic><tp:taxon-name><tp:taxon-name-part taxon-name-part-type="genus">Trigonopterus</tp:taxon-name-part></tp:taxon-name></italic> Fauvel</article-title><source>Zookeys</source><day>21</day><month>1</month><year>2016</year><volume>2016</volume><issue>556</issue><fpage>97</fpage><lpage>162</lpage><pub-id pub-id-type="doi">10.3897/zookeys.556.6126</pub-id></mixed-citation></tp:treatment-meta><tp:nomenclature><label>3 .</label><tp:taxon-name>
              <tp:taxon-name-part taxon-name-part-type="genus">Trigonopterus</tp:taxon-name-part>
              <tp:taxon-name-part taxon-name-part-type="species">allaetus</tp:taxon-name-part>
              <object-id xmlns:xlink="http://www.w3.org/1999/xlink" content-type="zoobank" xlink:type="simple">http://zoobank.org/9C9576E3-6866-4523-A726-5AF39807037B</object-id>
            </tp:taxon-name><tp:taxon-authority>Riedel</tp:taxon-authority><tp:taxon-status xmlns:xlink="http://www.w3.org/1999/xlink" xlink:type="simple">sp. n.</tp:taxon-status></tp:nomenclature><tp:treatment-sec sec-type="Diagnostic description"><title>Diagnostic description.</title><p>Holotype (Fig. <xref ref-type="fig" rid="F4">3a</xref>). Length 2.34 mm. Color black, antenna ferruginous. Body elongate-ovate, with weak constriction between pronotum and elytron; in profile evenly convex. Rostrum with median costa and pair of fine submedian ridges; intervening furrows with rows of white erect scales. Eyes large, in dorsal position, medially approximate. Pronotum with disk subglabrous, densely punctate with minute punctures; sides more densely punctate with larger punctures. Elytra subglabrous, with sparse minute punctures; along base and humeri with row of larger punctures. Legs. Meso- and metafemur dorsally with narrow band of white scales; metafemur with distinct dorsoposterior edge. Tibial apex with uncus and minute premucro. Abdominal ventrites 1-2 and ventrite 5 medially concave. Abdominal venter medially subglabrous, laterally with sparse white scales. Penis (Fig. <xref ref-type="fig" rid="F4">3b</xref>) with sides of body subparallel; apex with median acute extension; transfer apparatus short, dentiform; ductus ejaculatorius without bulbus. <bold>Intraspecific variation.</bold> Length 2.16–2.68 mm. Female rostrum subglabrous, sparsely setose, with submedian rows of punctures; base squamose. Female abdominal ventrites 5 flat.</p><fig id="F4" position="float" orientation="portrait"><label>Figure 3.</label><caption><p>
          <italic><tp:taxon-name><tp:taxon-name-part taxon-name-part-type="genus">Trigonopterus</tp:taxon-name-part> <tp:taxon-name-part taxon-name-part-type="species">allaetus</tp:taxon-name-part></tp:taxon-name></italic> sp. n., holotype; <bold>a</bold> Habitus <bold>b</bold> Penis.</p></caption><graphic xmlns:xlink="http://www.w3.org/1999/xlink" xlink:href="zookeys-556-097-g004.jpg" position="float" orientation="portrait" xlink:type="simple" id="oo_74031.jpg"/></fig></tp:treatment-sec><tp:treatment-sec sec-type="material"><title>Material examined.</title><p>Holotype (<named-content xmlns:xlink="http://www.w3.org/1999/xlink" content-type="dwc:institutional_code" xlink:type="simple">ANIC</named-content>): ARC4240 (PCR failed), Queensland, 8 km E Mt. Tozer, <named-content xmlns:xlink="http://www.w3.org/1999/xlink" content-type="dwc:verbatimCoordinates" xlink:type="simple">S12°45', E143°17'</named-content>, 08-VII-1986. Paratypes (<named-content xmlns:xlink="http://www.w3.org/1999/xlink" content-type="dwc:institutional_code" xlink:type="simple">ANIC</named-content>, <named-content xmlns:xlink="http://www.w3.org/1999/xlink" content-type="dwc:institutional_code" xlink:type="simple">SMNK</named-content>): Queensland: 1 ex, 3 km ENE Mt. Tozer, <named-content xmlns:xlink="http://www.w3.org/1999/xlink" content-type="dwc:verbatimCoordinates" xlink:type="simple">S12°45', E143°14'</named-content>, swept from u´growth, 28-VI-04-VII-1986; 6 exx (ARC4241, PCR failed), 9 km ENE of Mt. Tozer, <named-content xmlns:xlink="http://www.w3.org/1999/xlink" content-type="dwc:verbatimCoordinates" xlink:type="simple">S12°43', E143°17'</named-content>, beating rainforest vegetation, 05-10-VII-1986; 3 exx, 11 km ENE of Mt. Tozer, <named-content xmlns:xlink="http://www.w3.org/1999/xlink" content-type="dwc:verbatimCoordinates" xlink:type="simple">S12°43', E143°18'</named-content>, 11-16-VII-1986.</p></tp:treatment-sec><tp:treatment-sec sec-type="Distribution"><title>Distribution.</title><p>Queensland: Iron Range.</p></tp:treatment-sec><tp:treatment-sec sec-type="Biology"><title>Biology.</title><p>Swept and beaten from rainforest vegetation.</p></tp:treatment-sec><tp:treatment-sec sec-type="Etymology"><title>Etymology.</title><p>This epithet is a combination of the Latin prefix <italic>ad</italic>- (next to; near) and the specific epithet of <italic><tp:taxon-name><tp:taxon-name-part taxon-name-part-type="genus">Trigonopterus</tp:taxon-name-part> <tp:taxon-name-part taxon-name-part-type="species">laetus</tp:taxon-name-part></tp:taxon-name></italic> (Lea), a closely related species.</p><!--PageBreak--></tp:treatment-sec></tp:taxon-treatment>
