# Supplementary material for: Revision of the Australian species of the weevil genus Trigonopterus Fauvel
Source: Zookeys. 2016 Jan 21;(556):97–162. doi: 10.3897/zookeys.556.6126 (PMC4740874; doi:10.3897/zookeys.556.6126)
Supplement: XML Treatment for Trigonopterus athertonensis [file zookeys.556.6126-treatment5.xml]

<!DOCTYPE tp:taxon-treatment
  PUBLIC "-//TaxonX//DTD Taxonomic Treatment Publishing DTD v0 20100105//EN" "tax-treatment-NSO.dtd">
<tp:taxon-treatment xmlns:tp="http://www.plazi.org/taxpub"><tp:treatment-meta><kwd-group><label>Taxon classification</label><kwd><named-content content-type="kingdom">Animalia</named-content></kwd><kwd><named-content content-type="order">Coleoptera</named-content></kwd><kwd><named-content content-type="family">Curculionidae</named-content></kwd></kwd-group><mixed-citation publication-type="journal"><person-group><name><surname>Riedel</surname><given-names>Alexander</given-names></name><name><surname>Tänzler</surname><given-names>Rene</given-names></name></person-group><article-title>Revision of the Australian species of the weevil genus <italic><tp:taxon-name><tp:taxon-name-part taxon-name-part-type="genus">Trigonopterus</tp:taxon-name-part></tp:taxon-name></italic> Fauvel</article-title><source>Zookeys</source><day>21</day><month>1</month><year>2016</year><volume>2016</volume><issue>556</issue><fpage>97</fpage><lpage>162</lpage><pub-id pub-id-type="doi">10.3897/zookeys.556.6126</pub-id></mixed-citation></tp:treatment-meta><tp:nomenclature><label>4.</label><tp:taxon-name>
              <tp:taxon-name-part taxon-name-part-type="genus">Trigonopterus</tp:taxon-name-part>
              <tp:taxon-name-part taxon-name-part-type="species">athertonensis</tp:taxon-name-part>
              <object-id xmlns:xlink="http://www.w3.org/1999/xlink" content-type="zoobank" xlink:type="simple">http://zoobank.org/DC95607E-F0F1-4532-A480-034564653309</object-id>
            </tp:taxon-name><tp:taxon-authority>Riedel</tp:taxon-authority><tp:taxon-status xmlns:xlink="http://www.w3.org/1999/xlink" xlink:type="simple">sp. n.</tp:taxon-status></tp:nomenclature><tp:treatment-sec sec-type="Diagnostic description"><title>Diagnostic description.</title><p>Holotype (Fig. <xref ref-type="fig" rid="F5">4a</xref>). Length 2.45 mm. Color black; antenna and tarsi ferruginous. Body elongate, with distinct constriction between pronotum and elytron; in profile convex. Rostrum with median costa and pair of submedian costae ending in apical third; intervening furrows with rows of coarse punctures each containing one mesad directed narrow seta; base dorsally protruding, projecting from profile subangularly; epistome posteriorly with transverse ridge. Forehead coarsely punctate-rugose. Pronotum with subapical constriction; disk coarsely punctate; with median costa; punctures each containing one seta, few with white scale. Elytra with striae deeply incised, containing few coarse punctures; intervals costate, sparsely punctate, in basal third partly transversely confluent; with indistinct transverse bands of sparse white scales; base markedly bisinuate. Legs. Femora densely punctate, with transverse band of sparse white scales. Profemur with subbasal callus anteriorly projecting. Tibiae subbasally with dorsal angulation; metatibia with suprauncal denticle. Abdominal ventrites 1 medially concave; abdominal ventrite 2 swollen, especially laterally; ventrite <!--PageBreak-->5 in basal half concave, coarsely punctate. Penis (Fig. <xref ref-type="fig" rid="F5">4b</xref>) with sides of body weakly diverging to subtruncate apex; transfer apparatus compact, subrotund; ductus ejaculatorius without bulbus. <bold>Intraspecific variation.</bold> Length 2.45–2.68 mm.</p><fig id="F5" position="float" orientation="portrait"><label>Figure 4.</label><caption><p>
          <italic><tp:taxon-name><tp:taxon-name-part taxon-name-part-type="genus">Trigonopterus</tp:taxon-name-part> <tp:taxon-name-part taxon-name-part-type="species">athertonensis</tp:taxon-name-part></tp:taxon-name></italic> Riedel, sp. n., holotype; <bold>a</bold> Habitus <bold>b</bold> Penis.</p></caption><graphic xmlns:xlink="http://www.w3.org/1999/xlink" xlink:href="zookeys-556-097-g005.jpg" position="float" orientation="portrait" xlink:type="simple" id="oo_74032.jpg"/></fig></tp:treatment-sec><tp:treatment-sec sec-type="material"><title>Material examined.</title><p>Holotype (<named-content xmlns:xlink="http://www.w3.org/1999/xlink" content-type="dwc:institutional_code" xlink:type="simple">ANIC</named-content>): ARC4041 (PCR failed), Queensland, Mt. Fisher, 7 km SW Millaa Millaa, <named-content xmlns:xlink="http://www.w3.org/1999/xlink" content-type="dwc:verbatimCoordinates" xlink:type="simple">S17°34', E145°34'</named-content>, 1100 m, rainforest, litter, Q.M. Berlesate No. 409, 27-IV-1982. Paratypes (<named-content xmlns:xlink="http://www.w3.org/1999/xlink" content-type="dwc:institutional_code" xlink:type="simple">ANIC</named-content>, <abbrev xmlns:xlink="http://www.w3.org/1999/xlink" content-type="institution" xlink:title="Queensland Museum, Brisbane, Australia" xlink:type="simple">QMBA</abbrev>, <named-content xmlns:xlink="http://www.w3.org/1999/xlink" content-type="dwc:institutional_code" xlink:type="simple">SMNK</named-content>): Queensland: 1 ex, same data as holotype; 2 exx, Mt. Fisher, 7 km SW Millaa Millaa, <named-content xmlns:xlink="http://www.w3.org/1999/xlink" content-type="dwc:verbatimCoordinates" xlink:type="simple">S17°34', E145°34'</named-content>, 1050 m, rainforest, litter, Q.M. Berlesate No. 412, 27-IV-1982; 1 ex, Mt Fisher, summit, <named-content xmlns:xlink="http://www.w3.org/1999/xlink" content-type="dwc:verbatimCoordinates" xlink:type="simple">17°34'S, 145°33'E</named-content>, rainforest, 1360 m, sieved litter, Berlesate 991, 08-II-1999.</p></tp:treatment-sec><tp:treatment-sec sec-type="Distribution"><title>Distribution.</title><p>Queensland: Mt. Fisher.</p></tp:treatment-sec><tp:treatment-sec sec-type="Biology"><title>Biology.</title><p>Sifted from leaf litter in primary forest.</p></tp:treatment-sec><tp:treatment-sec sec-type="Etymology"><title>Etymology.</title><p>This epithet is an adjective based on the name of the Atherton Tablelands, where the species occurs.</p></tp:treatment-sec></tp:taxon-treatment>
