# Supplementary material for: Revision of the Australian species of the weevil genus Trigonopterus Fauvel
Source: Zookeys. 2016 Jan 21;(556):97–162. doi: 10.3897/zookeys.556.6126 (PMC4740874; doi:10.3897/zookeys.556.6126)
Supplement: XML Treatment for Trigonopterus australinasutus [file zookeys.556.6126-treatment6.xml]

<!DOCTYPE tp:taxon-treatment
  PUBLIC "-//TaxonX//DTD Taxonomic Treatment Publishing DTD v0 20100105//EN" "tax-treatment-NSO.dtd">
<tp:taxon-treatment xmlns:tp="http://www.plazi.org/taxpub"><tp:treatment-meta><kwd-group><label>Taxon classification</label><kwd><named-content content-type="kingdom">Animalia</named-content></kwd><kwd><named-content content-type="order">Coleoptera</named-content></kwd><kwd><named-content content-type="family">Curculionidae</named-content></kwd></kwd-group><mixed-citation publication-type="journal"><person-group><name><surname>Riedel</surname><given-names>Alexander</given-names></name><name><surname>Tänzler</surname><given-names>Rene</given-names></name></person-group><article-title>Revision of the Australian species of the weevil genus <italic><tp:taxon-name><tp:taxon-name-part taxon-name-part-type="genus">Trigonopterus</tp:taxon-name-part></tp:taxon-name></italic> Fauvel</article-title><source>Zookeys</source><day>21</day><month>1</month><year>2016</year><volume>2016</volume><issue>556</issue><fpage>97</fpage><lpage>162</lpage><pub-id pub-id-type="doi">10.3897/zookeys.556.6126</pub-id></mixed-citation></tp:treatment-meta><tp:nomenclature><label>5.</label><tp:taxon-name>
              <tp:taxon-name-part taxon-name-part-type="genus">Trigonopterus</tp:taxon-name-part>
              <tp:taxon-name-part taxon-name-part-type="species">australinasutus</tp:taxon-name-part>
              <object-id xmlns:xlink="http://www.w3.org/1999/xlink" content-type="zoobank" xlink:type="simple">http://zoobank.org/77D735C6-FD14-48D5-BFB0-C5ACA3E7FA7D</object-id>
            </tp:taxon-name><tp:taxon-authority>Riedel</tp:taxon-authority><tp:taxon-status xmlns:xlink="http://www.w3.org/1999/xlink" xlink:type="simple">sp. n.</tp:taxon-status></tp:nomenclature><tp:treatment-sec sec-type="Diagnostic description"><title>Diagnostic description.</title><p>Holotype (Fig. <xref ref-type="fig" rid="F6">5a</xref>). Length 3.28 mm. Color black; legs deep ferruginous to black; antenna lighter ferruginous. Body subovate; in dorsal aspect and <!--PageBreak-->in profile with weak constriction between pronotum and elytron. Rostrum in basal half dorsally markedly swollen, punctate-reticulate, densely squamose with white erect scales; subapical third subglabrous, weakly punctate, sparsely setose. Eyes medially approximate. Pronotum subglabrous, with minute punctures; laterally punctures somewhat larger; evenly rounded towards sides; in front of procoxa with acute process. Elytra subglabrous with minute punctures; striae indistinct; basal margin straight, towards sides bordered by row of moderately deep punctures. Femora with anteroventral ridge distinct, rounded basally; at middle with small tooth. Mesofemur and metafemur dorsally densely squamose with white scales; metafemur with distinct dorsoposterior edge. Abdominal ventrites 1-2 medially concave. Abdominal venter medially subglabrous, laterally with sparse white scales. Penis (Fig. <xref ref-type="fig" rid="F6">5b</xref>) apically subangulate, weakly pointed; transfer apparatus beak-shaped, pointed, directed basad; ductus ejaculatorius without bulbus. <bold>Intraspecific variation.</bold> Length 2.98–3.47 mm. Female rostrum in apical 2/3 dorsally flattened, subglabrous, sparsely punctate; basally swollen, with erect white scales.</p><fig id="F6" position="float" orientation="portrait"><label>Figure 5.</label><caption><p>
          <italic><tp:taxon-name><tp:taxon-name-part taxon-name-part-type="genus">Trigonopterus</tp:taxon-name-part> <tp:taxon-name-part taxon-name-part-type="species">australinasutus</tp:taxon-name-part></tp:taxon-name></italic> sp. n., holotype; <bold>a</bold> Habitus <bold>b</bold> Penis.</p></caption><graphic xmlns:xlink="http://www.w3.org/1999/xlink" xlink:href="zookeys-556-097-g006.jpg" position="float" orientation="portrait" xlink:type="simple" id="oo_74033.jpg"/></fig></tp:treatment-sec><tp:treatment-sec sec-type="material"><title>Material examined.</title><p>Holotype (<named-content xmlns:xlink="http://www.w3.org/1999/xlink" content-type="dwc:institutional_code" xlink:type="simple">ANIC</named-content>): ARC4238 (PCR failed), Queensland, 11 km ENE of Mt. Tozer, <named-content xmlns:xlink="http://www.w3.org/1999/xlink" content-type="dwc:verbatimCoordinates" xlink:type="simple">S12°43', E143°18'</named-content>, 11-16-VII-1986. Paratypes (<named-content xmlns:xlink="http://www.w3.org/1999/xlink" content-type="dwc:institutional_code" xlink:type="simple">ANIC</named-content>, <abbrev xmlns:xlink="http://www.w3.org/1999/xlink" content-type="institution" xlink:title="Queensland Museum, Brisbane, Australia" xlink:type="simple">QMBA</abbrev>, <named-content xmlns:xlink="http://www.w3.org/1999/xlink" content-type="dwc:institutional_code" xlink:type="simple">SMNK</named-content>): Queensland: 2 exx, same data as holotype; 5 exx, ARC4239 (PCR failed), 3 km ENE Mt. Tozer, <named-content xmlns:xlink="http://www.w3.org/1999/xlink" content-type="dwc:verbatimCoordinates" xlink:type="simple">S12°44', E143°14'</named-content>, 28-VI-04-VII-1986; 1 ex, 8 km E by N of Mt. Tozer, <named-content xmlns:xlink="http://www.w3.org/1999/xlink" content-type="dwc:verbatimCoordinates" xlink:type="simple">S12°44', E143°17'</named-content>, beating rainforest vegetation, 07-VII-1986; 3 <!--PageBreak-->exx, 9 km ENE of Mt. Tozer, <named-content xmlns:xlink="http://www.w3.org/1999/xlink" content-type="dwc:verbatimCoordinates" xlink:type="simple">S12°43', E143°17'</named-content>, 05-10-VII-1986; 1 ex, Claudie R., nr. Iron Rg., under bark, rotten logs, 19-25-VII-1978; Gordon Creek area, Claudie Riv. District, 23-I-1982.</p></tp:treatment-sec><tp:treatment-sec sec-type="Distribution"><title>Distribution.</title><p>Queensland: Iron Range.</p></tp:treatment-sec><tp:treatment-sec sec-type="Biology"><title>Biology.</title><p>Swept and beaten from rainforest vegetation.</p></tp:treatment-sec><tp:treatment-sec sec-type="Etymology"><title>Etymology.</title><p>This epithet is a combination of the Latin adjective <italic>australis</italic> (southern) and the specific epithet of <italic><tp:taxon-name><tp:taxon-name-part taxon-name-part-type="genus">Trigonopterus</tp:taxon-name-part> <tp:taxon-name-part taxon-name-part-type="species">nasutus</tp:taxon-name-part></tp:taxon-name></italic> (Pascoe), also an adjective.</p></tp:treatment-sec><tp:treatment-sec sec-type="Notes"><title>Notes.</title><p>This species is closely related to <italic><tp:taxon-name><tp:taxon-name-part taxon-name-part-type="genus">Trigonopterus</tp:taxon-name-part> <tp:taxon-name-part taxon-name-part-type="species">nasutus</tp:taxon-name-part></tp:taxon-name></italic> (Pascoe) and <italic><tp:taxon-name><tp:taxon-name-part taxon-name-part-type="genus">Trigonopterus</tp:taxon-name-part> <tp:taxon-name-part taxon-name-part-type="species">gibbirostris</tp:taxon-name-part></tp:taxon-name></italic> (Faust) from New Guinea. From the former it can be distinguished by a longer and spiniform transfer apparatus, from the latter by its medially pointed apex of the penis.</p></tp:treatment-sec></tp:taxon-treatment>
