# Supplementary material for: Revision of the Australian species of the weevil genus Trigonopterus Fauvel
Source: Zookeys. 2016 Jan 21;(556):97–162. doi: 10.3897/zookeys.556.6126 (PMC4740874; doi:10.3897/zookeys.556.6126)
Supplement: XML Treatment for Trigonopterus australis [file zookeys.556.6126-treatment7.xml]

<!DOCTYPE tp:taxon-treatment
  PUBLIC "-//TaxonX//DTD Taxonomic Treatment Publishing DTD v0 20100105//EN" "tax-treatment-NSO.dtd">
<tp:taxon-treatment xmlns:tp="http://www.plazi.org/taxpub"><tp:treatment-meta><kwd-group><label>Taxon classification</label><kwd><named-content content-type="kingdom">Animalia</named-content></kwd><kwd><named-content content-type="order">Coleoptera</named-content></kwd><kwd><named-content content-type="family">Curculionidae</named-content></kwd></kwd-group><mixed-citation publication-type="journal"><person-group><name><surname>Riedel</surname><given-names>Alexander</given-names></name><name><surname>Tänzler</surname><given-names>Rene</given-names></name></person-group><article-title>Revision of the Australian species of the weevil genus <italic><tp:taxon-name><tp:taxon-name-part taxon-name-part-type="genus">Trigonopterus</tp:taxon-name-part></tp:taxon-name></italic> Fauvel</article-title><source>Zookeys</source><day>21</day><month>1</month><year>2016</year><volume>2016</volume><issue>556</issue><fpage>97</fpage><lpage>162</lpage><pub-id pub-id-type="doi">10.3897/zookeys.556.6126</pub-id></mixed-citation></tp:treatment-meta><tp:nomenclature><label>6.</label><tp:taxon-name>
              <tp:taxon-name-part taxon-name-part-type="genus">Trigonopterus</tp:taxon-name-part>
              <tp:taxon-name-part taxon-name-part-type="species">australis</tp:taxon-name-part>
              <object-id xmlns:xlink="http://www.w3.org/1999/xlink" content-type="zoobank" xlink:type="simple">http://zoobank.org/535F820A-1CB9-4649-BE2E-303DC40908D2</object-id>
            </tp:taxon-name><tp:taxon-authority>Riedel</tp:taxon-authority><tp:taxon-status xmlns:xlink="http://www.w3.org/1999/xlink" xlink:type="simple">sp. n.</tp:taxon-status></tp:nomenclature><tp:treatment-sec sec-type="Diagnostic description"><title>Diagnostic description.</title><p>Holotype (Fig. <xref ref-type="fig" rid="F7">6a</xref>). Length 2.78 mm. Color black; antenna and legs ferruginous. Body subovate, in dorsal aspect and in profile with marked constriction between pronotum and elytron. Rostrum punctate-scabrous, in basal third with median ridge and pair of submedian ridges; in front of antennal insertion with median bifid protrusion; punctures containing upcurved narrow scales; epistome posteriorly with curved ridge bearing 4 denticles. Forehead coarsely punctate-rugose. Pronotum with sides subparallel, anteriorly abruptly rounded to indistinct subapical constriction; irregularly foveate-reticulate; each fovea containing one inconspicuous seta; interspaces forming irregular, mainly longitudinal ridges. Elytra converging from humeri to apex; base bisinuate; striae deeply impressed, with coarse punctures; intervals carinate to costate; with sparse subrecumbent scales; sutural interval prominent, near base markedly swollen. Legs. Femora punctate-rugose, with sparse suberect scales. Tibiae subbasally with dorsal angulation; metatibia subapically with suprauncal angulation. Metaventrite subglabrous except deep median furrow. Abdominal ventrite 1 concave; abdominal ventrite 2 posteriorly transversely costate. Penis (Fig. <xref ref-type="fig" rid="F7">6b</xref>) with sides of body weakly converging from base to subtruncate apex; in profile ventrally with marked subapical swelling; transfer apparatus short, dentiform; ductus ejaculatorius without bulbus. <bold>Intraspecific variation.</bold> Length 1.92–3.34 mm. Body usually covered with more or less thick soil incrustations removed in holotype. Female body slender. Female rostrum dorsally somewhat flattened, without protrusion; in basal half with median costa and pair of submedian costae; epistome simple.</p><fig id="F7" position="float" orientation="portrait"><label>Figure 6.</label><caption><p>
          <italic><tp:taxon-name><tp:taxon-name-part taxon-name-part-type="genus">Trigonopterus</tp:taxon-name-part> <tp:taxon-name-part taxon-name-part-type="species">australis</tp:taxon-name-part></tp:taxon-name></italic> sp. n., holotype; <bold>a</bold> Habitus <bold>b</bold> Penis.</p></caption><graphic xmlns:xlink="http://www.w3.org/1999/xlink" xlink:href="zookeys-556-097-g007.jpg" position="float" orientation="portrait" xlink:type="simple" id="oo_74034.jpg"/></fig></tp:treatment-sec><tp:treatment-sec sec-type="material"><title>Material examined.</title><p>Holotype (<abbrev xmlns:xlink="http://www.w3.org/1999/xlink" content-type="institution" xlink:title="Queensland Museum, Brisbane, Australia" xlink:type="simple">QMBA</abbrev>): ARC3895 (PCR failed), Queensland, West Claudie R., Iron Range, <named-content xmlns:xlink="http://www.w3.org/1999/xlink" content-type="dwc:verbatimCoordinates" xlink:type="simple">S12°45', E143°14'</named-content>, sieved litter, Berlesate No. 693, 50 m, 05-XII-1985. Paratypes (<named-content xmlns:xlink="http://www.w3.org/1999/xlink" content-type="dwc:institutional_code" xlink:type="simple">ANIC</named-content>, <named-content xmlns:xlink="http://www.w3.org/1999/xlink" content-type="dwc:institutional_code" xlink:type="simple">SMNK</named-content>): Queensland: 27 exx, 11 km ENE of Mt. Tozer, <named-content xmlns:xlink="http://www.w3.org/1999/xlink" content-type="dwc:verbatimCoordinates" xlink:type="simple">S12°43', E143°18'</named-content>, rainforest litter, Berlesate <named-content xmlns:xlink="http://www.w3.org/1999/xlink" content-type="dwc:institutional_code" xlink:type="simple">ANIC</named-content> 1065, 11-16-VII-1986; 2 exx, 9 km ENE of Mt. Tozer, <named-content xmlns:xlink="http://www.w3.org/1999/xlink" content-type="dwc:verbatimCoordinates" xlink:type="simple">S12°43', E143°17'</named-content>, open forest litter, Berlesate <named-content xmlns:xlink="http://www.w3.org/1999/xlink" content-type="dwc:institutional_code" xlink:type="simple">ANIC</named-content> 1061, 05-10-VII-1986; 1 ex, 3 km ENE of Mt. Tozer, <named-content xmlns:xlink="http://www.w3.org/1999/xlink" content-type="dwc:verbatimCoordinates" xlink:type="simple">S12°44', E143°14'</named-content>, flight intercept trap, rainforest, 28-VI-16-VII-1986; 1 ex, 3 km ENE of Mt. Tozer, <!--PageBreak--><named-content xmlns:xlink="http://www.w3.org/1999/xlink" content-type="dwc:verbatimCoordinates" xlink:type="simple">S12°44', E143°14'</named-content>, Berlesate <named-content xmlns:xlink="http://www.w3.org/1999/xlink" content-type="dwc:institutional_code" xlink:type="simple">ANIC</named-content> 1052 rainforest litter, 01-04- VII-1986; 3 exx, Claudie R. nr. Iron Rg., 19-25-VII-1978; 3 exx, Iron Ra., <named-content xmlns:xlink="http://www.w3.org/1999/xlink" content-type="dwc:verbatimCoordinates" xlink:type="simple">S12°45', E143°14'</named-content>, Berlesate <named-content xmlns:xlink="http://www.w3.org/1999/xlink" content-type="dwc:institutional_code" xlink:type="simple">ANIC</named-content> 309, rainforest, 14-VI-1971; 1 ex, Iron Ra., <named-content xmlns:xlink="http://www.w3.org/1999/xlink" content-type="dwc:verbatimCoordinates" xlink:type="simple">S12°43', E143°48'</named-content>, Berlesate <named-content xmlns:xlink="http://www.w3.org/1999/xlink" content-type="dwc:institutional_code" xlink:type="simple">ANIC</named-content> 308, rainforest, 15-VI-1971; 3 exx, ARC4042 (PCR failed), McIlwraith Range, 8km WbyN of Bald Hill, upper Leo creek site, <named-content xmlns:xlink="http://www.w3.org/1999/xlink" content-type="dwc:verbatimCoordinates" xlink:type="simple">S13°45', E143°22'</named-content>, berlesate <named-content xmlns:xlink="http://www.w3.org/1999/xlink" content-type="dwc:institutional_code" xlink:type="simple">ANIC</named-content> 1117, leaf litter, closed forest, 500 m, 27-VI-12-VII-1989; 6 exx, McIlwraith Range, 8km WbyN of Bald Hill, mango tree site, <named-content xmlns:xlink="http://www.w3.org/1999/xlink" content-type="dwc:verbatimCoordinates" xlink:type="simple">S13°45', E143°22'</named-content>, berlesate <named-content xmlns:xlink="http://www.w3.org/1999/xlink" content-type="dwc:institutional_code" xlink:type="simple">ANIC</named-content> 1118, leaf litter, closed forest, 500 m, 27-VI-12-VII-1989; 14 exx, McIlwraith Range, 11km WbyN of Bald Hill, search party campsite, <named-content xmlns:xlink="http://www.w3.org/1999/xlink" content-type="dwc:verbatimCoordinates" xlink:type="simple">S13°44', E143°20'</named-content>, berlesate <named-content xmlns:xlink="http://www.w3.org/1999/xlink" content-type="dwc:institutional_code" xlink:type="simple">ANIC</named-content> 1107, leaf litter, closed forest, 520 m, 27-VI-12-VII-1989; 1 ex, McIlwraith Range, 15km WNW of Bald Hill, interface site, <named-content xmlns:xlink="http://www.w3.org/1999/xlink" content-type="dwc:verbatimCoordinates" xlink:type="simple">S13°43', E143°19'</named-content>, berlesate <named-content xmlns:xlink="http://www.w3.org/1999/xlink" content-type="dwc:institutional_code" xlink:type="simple">ANIC</named-content> 1122, leaf litter, monsoon forest with <italic><tp:taxon-name><tp:taxon-name-part taxon-name-part-type="genus">Casuarina</tp:taxon-name-part></tp:taxon-name></italic> &amp; <italic><tp:taxon-name><tp:taxon-name-part taxon-name-part-type="genus">Acacia</tp:taxon-name-part></tp:taxon-name></italic>, 500 m, 27-VI-12-VII-1989.</p></tp:treatment-sec><tp:treatment-sec sec-type="Distribution"><title>Distribution.</title><p>Queensland: Mc Ilwraith Range, Iron Range.</p></tp:treatment-sec><tp:treatment-sec sec-type="Biology"><title>Biology.</title><p>Sifted from leaf litter in primary forest.</p></tp:treatment-sec><tp:treatment-sec sec-type="Etymology"><title>Etymology.</title><p>This epithet is the Latin adjective <italic>australis</italic> (southern) and refers to the continent formerly known as “Terra Australis”, i.e. Australia.</p><!--PageBreak--></tp:treatment-sec></tp:taxon-treatment>
