# Supplementary material for: Revision of the Australian species of the weevil genus Trigonopterus Fauvel
Source: Zookeys. 2016 Jan 21;(556):97–162. doi: 10.3897/zookeys.556.6126 (PMC4740874; doi:10.3897/zookeys.556.6126)
Supplement: XML Treatment for Trigonopterus bisignatus [file zookeys.556.6126-treatment8.xml]

<!DOCTYPE tp:taxon-treatment
  PUBLIC "-//TaxonX//DTD Taxonomic Treatment Publishing DTD v0 20100105//EN" "tax-treatment-NSO.dtd">
<tp:taxon-treatment xmlns:tp="http://www.plazi.org/taxpub"><tp:treatment-meta><kwd-group><label>Taxon classification</label><kwd><named-content content-type="kingdom">Animalia</named-content></kwd><kwd><named-content content-type="order">Coleoptera</named-content></kwd><kwd><named-content content-type="family">Curculionidae</named-content></kwd></kwd-group><mixed-citation publication-type="journal"><person-group><name><surname>Riedel</surname><given-names>Alexander</given-names></name><name><surname>Tänzler</surname><given-names>Rene</given-names></name></person-group><article-title>Revision of the Australian species of the weevil genus <italic><tp:taxon-name><tp:taxon-name-part taxon-name-part-type="genus">Trigonopterus</tp:taxon-name-part></tp:taxon-name></italic> Fauvel</article-title><source>Zookeys</source><day>21</day><month>1</month><year>2016</year><volume>2016</volume><issue>556</issue><fpage>97</fpage><lpage>162</lpage><pub-id pub-id-type="doi">10.3897/zookeys.556.6126</pub-id></mixed-citation></tp:treatment-meta><tp:nomenclature><label>7.</label><tp:taxon-name>
              <tp:taxon-name-part taxon-name-part-type="genus">Trigonopterus</tp:taxon-name-part>
              <tp:taxon-name-part taxon-name-part-type="species">bisignatus</tp:taxon-name-part>
              <object-id xmlns:xlink="http://www.w3.org/1999/xlink" content-type="zoobank" xlink:type="simple">http://zoobank.org/5A37941C-DBC6-4012-BBB7-F22D8B6C910D</object-id>
            </tp:taxon-name><tp:taxon-authority>Riedel</tp:taxon-authority><tp:taxon-status xmlns:xlink="http://www.w3.org/1999/xlink" xlink:type="simple">sp. n.</tp:taxon-status></tp:nomenclature><tp:treatment-sec sec-type="Diagnostic description"><title>Diagnostic description.</title><p>Holotype (Fig. <xref ref-type="fig" rid="F8">7a</xref>). Length 2.73 mm. Color black; antenna and legs ferruginous. Body subovate, with shallow constriction between pronotum and elytron; in profile convex. Rostrum with median ridge and pair of submedian ridges ending in apical third; intervening furrows with rows of coarse punctures each containing one mesad directed seta; base dorsally protruding, markedly projecting from profile subangularly; epistome posteriorly with curved ridge bearing 4 low denticles. Forehead coarsely punctate-rugose. Pronotum with indistinct subapical constriction; disk coarsely punctate-reticulate; with median costa; near middle with pair of very weak swellings, further laterad with clusters of yellow recumbent scales. Elytra with striae deeply incised; intervals costate, microreticulate, with shallow punctures and few scattered recumbent scales; base markedly bisinuate. Legs. Femora densely punctate. Profemur with subbasal callus anteriorly projecting. Tibiae subbasally with dorsal angulation. Abdominal ventrites 1-2 laterally swollen, medially forming common cavity; ventrite 5 punctate, flat. Penis (Fig. <xref ref-type="fig" rid="F8">7b</xref>) with sides of body weakly converging, at middle with constriction, widening to subtriangular apex; transfer apparatus flagelliform, ca. 1.5× longer than body of penis; <!--PageBreak-->ductus ejaculatorius near insertion to transfer apparatus sclerotized, without bulbus. <bold>Intraspecific variation.</bold> Length 2.73–3.03 mm.</p><fig id="F8" position="float" orientation="portrait"><label>Figure 7.</label><caption><p>
          <italic><tp:taxon-name><tp:taxon-name-part taxon-name-part-type="genus">Trigonopterus</tp:taxon-name-part> <tp:taxon-name-part taxon-name-part-type="species">bisignatus</tp:taxon-name-part></tp:taxon-name></italic> sp. n., holotype; <bold>a</bold> Habitus <bold>b</bold> Penis.</p></caption><graphic xmlns:xlink="http://www.w3.org/1999/xlink" xlink:href="zookeys-556-097-g008.jpg" position="float" orientation="portrait" xlink:type="simple" id="oo_74035.jpg"/></fig></tp:treatment-sec><tp:treatment-sec sec-type="material"><title>Material examined.</title><p>Holotype (<abbrev xmlns:xlink="http://www.w3.org/1999/xlink" content-type="institution" xlink:title="Queensland Museum, Brisbane, Australia" xlink:type="simple">QMBA</abbrev>): ARC3752 (<abbrev xmlns:xlink="http://www.w3.org/1999/xlink" xlink:title="European Molecular Biology Laboratory" xlink:type="simple">EMBL</abbrev> # LN888232), Queensland, Daintree N.P., NW Mossman, Manjal Jimalji (Devils Thumb) trail, <named-content xmlns:xlink="http://www.w3.org/1999/xlink" content-type="dwc:verbatimCoordinates" xlink:type="simple">S16°23.571', E145°19.058'</named-content>, sample 2, 377 m, 20-IV-2014. Paratypes (<named-content xmlns:xlink="http://www.w3.org/1999/xlink" content-type="dwc:institutional_code" xlink:type="simple">ANIC</named-content>): Queensland: 1 ex, ARC4053 (PCR failed), Windsor Tableland, 35 km NW Mt. Carbine, 1050 m, rainforest, sieved litter, Berlesate No. 393, 16-IV-1982; 2 exx, ARC4050 (PCR failed), Mossman Gorge N.P., 6 km SW of Mossman, rainforest leaf litter, 50 m, 11-VII-1982.</p></tp:treatment-sec><tp:treatment-sec sec-type="Distribution"><title>Distribution.</title><p>Queensland: Daintree N.P., Windsor Tableland.</p></tp:treatment-sec><tp:treatment-sec sec-type="Biology"><title>Biology.</title><p>Sifted from leaf litter in primary forest.</p></tp:treatment-sec><tp:treatment-sec sec-type="Etymology"><title>Etymology.</title><p>This epithet is a combination of the Latin prefix <italic>bi</italic>- (two) and the participle <italic>signatus</italic> (marked) and refers to the pair of squamose patches on the pronotum.</p></tp:treatment-sec><tp:treatment-sec sec-type="Notes"><title>Notes.</title><p>
              <italic><tp:taxon-name><tp:taxon-name-part taxon-name-part-type="genus">Trigonopterus</tp:taxon-name-part> <tp:taxon-name-part taxon-name-part-type="species">bisignatus</tp:taxon-name-part></tp:taxon-name></italic> Riedel, sp. n. was coded as “<italic><tp:taxon-name><tp:taxon-name-part taxon-name-part-type="genus">Trigonopterus</tp:taxon-name-part></tp:taxon-name></italic> sp. 560”.</p></tp:treatment-sec></tp:taxon-treatment>
