# Supplementary material for: Revision of the Australian species of the weevil genus Trigonopterus Fauvel
Source: Zookeys. 2016 Jan 21;(556):97–162. doi: 10.3897/zookeys.556.6126 (PMC4740874; doi:10.3897/zookeys.556.6126)
Supplement: XML Treatment for Trigonopterus bisinuatus [file zookeys.556.6126-treatment9.xml]

<!DOCTYPE tp:taxon-treatment
  PUBLIC "-//TaxonX//DTD Taxonomic Treatment Publishing DTD v0 20100105//EN" "tax-treatment-NSO.dtd">
<tp:taxon-treatment xmlns:tp="http://www.plazi.org/taxpub"><tp:treatment-meta><kwd-group><label>Taxon classification</label><kwd><named-content content-type="kingdom">Animalia</named-content></kwd><kwd><named-content content-type="order">Coleoptera</named-content></kwd><kwd><named-content content-type="family">Curculionidae</named-content></kwd></kwd-group><mixed-citation publication-type="journal"><person-group><name><surname>Riedel</surname><given-names>Alexander</given-names></name><name><surname>Tänzler</surname><given-names>Rene</given-names></name></person-group><article-title>Revision of the Australian species of the weevil genus <italic><tp:taxon-name><tp:taxon-name-part taxon-name-part-type="genus">Trigonopterus</tp:taxon-name-part></tp:taxon-name></italic> Fauvel</article-title><source>Zookeys</source><day>21</day><month>1</month><year>2016</year><volume>2016</volume><issue>556</issue><fpage>97</fpage><lpage>162</lpage><pub-id pub-id-type="doi">10.3897/zookeys.556.6126</pub-id></mixed-citation></tp:treatment-meta><tp:nomenclature><label>8.</label><tp:taxon-name>
              <tp:taxon-name-part taxon-name-part-type="genus">Trigonopterus</tp:taxon-name-part>
              <tp:taxon-name-part taxon-name-part-type="species">bisinuatus</tp:taxon-name-part>
              <object-id xmlns:xlink="http://www.w3.org/1999/xlink" content-type="zoobank" xlink:type="simple">http://zoobank.org/CBB64820-13B8-41E4-A1D8-0541C087704C</object-id>
            </tp:taxon-name><tp:taxon-authority>Riedel</tp:taxon-authority><tp:taxon-status xmlns:xlink="http://www.w3.org/1999/xlink" xlink:type="simple">sp. n.</tp:taxon-status></tp:nomenclature><tp:treatment-sec sec-type="Diagnostic description"><title>Diagnostic description.</title><p>Holotype (Fig. <xref ref-type="fig" rid="F9">8a</xref>). Length 2.88 mm. Color black; antenna and legs ferruginous. Body subovate, with shallow constriction between pronotum and elytron; in profile convex. Rostrum with median ridge and pair of submedian ridges ending in apical third; intervening furrows with rows of coarse punctures each containing one mesad directed seta; base dorsally protruding, projecting from profile subangularly; epistome posteriorly with 4 low denticles. Forehead coarsely punctate-rugose. Pronotum with subapical constriction; disk coarsely punctate-rugose; with median costa; submedially punctures confluent forming irregular longitudinal furrows and wrinkles, near middle sparing pair of weak swellings of irregular outline. Elytra with striae deeply incised; intervals costate, sparsely punctate, with few scattered recumbent white scales; base markedly bisinuate. Legs. Femora densely punctate. Profemur with subbasal callus anteriorly projecting. Tibiae subbasally with dorsal angulation; metatibia subapically with suprauncal denticle. Abdominal ventrites 1-2 laterally swollen, medially forming common cavity; ventrite 5 punctate, weakly concave. Penis (Fig. <xref ref-type="fig" rid="F9">8b</xref>) with sides of body subparallel, apex rounded; behind ostium with pair of sclerites; endophallus with pair of elongate sclerites; transfer apparatus flagelliform, ca. 1.6× longer than body of penis; ductus ejaculatorius near insertion to transfer apparatus sclerotized, this portion longer and thicker than flagellum; without bulbus. <bold>Intraspecific variation.</bold> Length 2.60–2.90 mm. Female body more slender. Female rostrum dorsally somewhat flattened; median costa and pair of submedian costae subglabrous; epistome simple. Female abdominal ventrites 1-2 medially flat; ventrite 5 coarsely punctate, basally swollen, apically flat.</p><fig id="F9" position="float" orientation="portrait"><label>Figure 8.</label><caption><p>
          <italic><tp:taxon-name><tp:taxon-name-part taxon-name-part-type="genus">Trigonopterus</tp:taxon-name-part> <tp:taxon-name-part taxon-name-part-type="species">bisinuatus</tp:taxon-name-part></tp:taxon-name></italic> sp. n., holotype; <bold>a</bold> Habitus <bold>b</bold> Penis.</p></caption><graphic xmlns:xlink="http://www.w3.org/1999/xlink" xlink:href="zookeys-556-097-g009.jpg" position="float" orientation="portrait" xlink:type="simple" id="oo_74036.jpg"/></fig></tp:treatment-sec><tp:treatment-sec sec-type="material"><title>Material examined.</title><p>Holotype (<abbrev xmlns:xlink="http://www.w3.org/1999/xlink" content-type="institution" xlink:title="Queensland Museum, Brisbane, Australia" xlink:type="simple">QMBA</abbrev>): ARC3736 (<abbrev xmlns:xlink="http://www.w3.org/1999/xlink" xlink:title="European Molecular Biology Laboratory" xlink:type="simple">EMBL</abbrev> # LN888218), Queensland, Garradunga, Polly Ck., N Innisfail, Hasenpusch property, <named-content xmlns:xlink="http://www.w3.org/1999/xlink" content-type="dwc:verbatimCoordinates" xlink:type="simple">S17°27.458', E146°01.227'</named-content>, sample 4, 82 m, 16-IV-2014. Paratypes (<named-content xmlns:xlink="http://www.w3.org/1999/xlink" content-type="dwc:institutional_code" xlink:type="simple">ANIC</named-content>, <abbrev xmlns:xlink="http://www.w3.org/1999/xlink" content-type="institution" xlink:title="Queensland Museum, Brisbane, Australia" xlink:type="simple">QMBA</abbrev>, <named-content xmlns:xlink="http://www.w3.org/1999/xlink" content-type="dwc:institutional_code" xlink:type="simple">SMNK</named-content>): <!--PageBreak-->Queensland: 3 exx, ARC3737 (<abbrev xmlns:xlink="http://www.w3.org/1999/xlink" xlink:title="European Molecular Biology Laboratory" xlink:type="simple">EMBL</abbrev> # LN888219), ARC3738 (<abbrev xmlns:xlink="http://www.w3.org/1999/xlink" xlink:title="European Molecular Biology Laboratory" xlink:type="simple">EMBL</abbrev> # LN888220), ARC3739 (<abbrev xmlns:xlink="http://www.w3.org/1999/xlink" xlink:title="European Molecular Biology Laboratory" xlink:type="simple">EMBL</abbrev> # LN888221), same data as holotype; 7 exx, Garradunga, Polly Ck., N Innisfail, Hasenpusch property, <named-content xmlns:xlink="http://www.w3.org/1999/xlink" content-type="dwc:verbatimCoordinates" xlink:type="simple">S17°27.388', E146°01.200'</named-content>, sample 1, 70 m, 16-IV-2014; 7 exx, Garradunga, Polly Ck., N Innisfail, Hasenpusch property, <named-content xmlns:xlink="http://www.w3.org/1999/xlink" content-type="dwc:verbatimCoordinates" xlink:type="simple">S17°27.306', E146°01.214'</named-content>, sample 2, 103 m, 16-IV-2014; 3 exx, Garradunga, Polly Ck., N Innisfail, Hasenpusch property, <named-content xmlns:xlink="http://www.w3.org/1999/xlink" content-type="dwc:verbatimCoordinates" xlink:type="simple">S17°27.252', E146°01.222'</named-content>, sample 3, 105 m, 16-IV-2014; 22 exx, Garradunga, Polly Ck., N Innisfail, Hasenpusch property, <named-content xmlns:xlink="http://www.w3.org/1999/xlink" content-type="dwc:verbatimCoordinates" xlink:type="simple">S17°27.458', E146°01.227'</named-content>, sample 4, 82 m, 16-IV-2014; 1 ex Stone Ck (Hasenpusch), 01-XI-1995, 06-II-1996, 100 m, pitfall traps; 4 exx, ARC3719 (<abbrev xmlns:xlink="http://www.w3.org/1999/xlink" xlink:title="European Molecular Biology Laboratory" xlink:type="simple">EMBL</abbrev> # LN888201), ARC3720 (<abbrev xmlns:xlink="http://www.w3.org/1999/xlink" xlink:title="European Molecular Biology Laboratory" xlink:type="simple">EMBL</abbrev> # LN888202), ARC3721 (<abbrev xmlns:xlink="http://www.w3.org/1999/xlink" xlink:title="European Molecular Biology Laboratory" xlink:type="simple">EMBL</abbrev> # LN888203), ARC3722 (<abbrev xmlns:xlink="http://www.w3.org/1999/xlink" xlink:title="European Molecular Biology Laboratory" xlink:type="simple">EMBL</abbrev> # LN888204), Wooroonooran N.P., Palmerston Highway, K-tree-road, sample 3, 428 m, <named-content xmlns:xlink="http://www.w3.org/1999/xlink" content-type="dwc:verbatimCoordinates" xlink:type="simple">S17°36.510', E145°46.074'</named-content>, 04-IV-2014; 1 ex, ARC3718 (<abbrev xmlns:xlink="http://www.w3.org/1999/xlink" xlink:title="European Molecular Biology Laboratory" xlink:type="simple">EMBL</abbrev> # LN888200), Danbulla N.P., Robson´s Creek, <named-content xmlns:xlink="http://www.w3.org/1999/xlink" content-type="dwc:verbatimCoordinates" xlink:type="simple">S17°07.14', E145°37.92'</named-content>, 700 m, 09-12-IV-2014, ex dung pitfall trap; 3 exx, Graham Range, 550 m, <named-content xmlns:xlink="http://www.w3.org/1999/xlink" content-type="dwc:verbatimCoordinates" xlink:type="simple">S17°17', E145°58'</named-content>, 01-XI-8-XII-1995, pitfall traps; 3 exx, Graham Range, 01-XI-1995, Berlesate 895, <named-content xmlns:xlink="http://www.w3.org/1999/xlink" content-type="dwc:verbatimCoordinates" xlink:type="simple">S17°17', E145°58'</named-content>, rainforest, 550 m; 1 ex, Graham Range, 08-XII-1995, Berlesate 901, <named-content xmlns:xlink="http://www.w3.org/1999/xlink" content-type="dwc:verbatimCoordinates" xlink:type="simple">S17°17', E145°58'</named-content>, rainforest, 550 m; 3 exx, North Bell Peak, 22-XI-<!--PageBreak-->1990, Berlesate 845, <named-content xmlns:xlink="http://www.w3.org/1999/xlink" content-type="dwc:verbatimCoordinates" xlink:type="simple">S17°06', E145°52'</named-content>, rainforest, 600 m; 1 ex, Kauri Creek, 2 km E, <named-content xmlns:xlink="http://www.w3.org/1999/xlink" content-type="dwc:verbatimCoordinates" xlink:type="simple">S17°08', E145°37'</named-content>, 10-11-II-1999, 680 m, rainforest, dung pitfall, 2191; 1 ex, Mt. Murray Prior, 30-X-1995, Berlesate 894, <named-content xmlns:xlink="http://www.w3.org/1999/xlink" content-type="dwc:verbatimCoordinates" xlink:type="simple">S16°56', E145°51'</named-content>, rainforest, 770 m, sieved litter; 1 ex ARC4049 (PCR failed), 4 km E Lake Barrine, <named-content xmlns:xlink="http://www.w3.org/1999/xlink" content-type="dwc:verbatimCoordinates" xlink:type="simple">S17°16', E145°41'</named-content>, <named-content xmlns:xlink="http://www.w3.org/1999/xlink" content-type="dwc:institutional_code" xlink:type="simple">ANIC</named-content> Berlesate 352, rainforest, 01-VII-1971; 1 ex, Eacham N.P., <named-content xmlns:xlink="http://www.w3.org/1999/xlink" content-type="dwc:verbatimCoordinates" xlink:type="simple">S17°18', E145°37'</named-content>, <named-content xmlns:xlink="http://www.w3.org/1999/xlink" content-type="dwc:institutional_code" xlink:type="simple">ANIC</named-content> Berlesate 435, rainforest, 20-II-1973; 1 ex, Eacham N.P., <named-content xmlns:xlink="http://www.w3.org/1999/xlink" content-type="dwc:verbatimCoordinates" xlink:type="simple">S17°18', E145°37'</named-content>, 760 m, <named-content xmlns:xlink="http://www.w3.org/1999/xlink" content-type="dwc:institutional_code" xlink:type="simple">ANIC</named-content> Berlesate 437, rainforest, 19-II-1973; 1 ex, Eacham N.P., <named-content xmlns:xlink="http://www.w3.org/1999/xlink" content-type="dwc:verbatimCoordinates" xlink:type="simple">S17°18', E145°37'</named-content>, 760 m, <named-content xmlns:xlink="http://www.w3.org/1999/xlink" content-type="dwc:institutional_code" xlink:type="simple">ANIC</named-content> Berlesate 484, rainforest, 23-III-1973; 2 exx, 3.2 km SW Little Mulgrave, <named-content xmlns:xlink="http://www.w3.org/1999/xlink" content-type="dwc:institutional_code" xlink:type="simple">ANIC</named-content> Berlesate 263, rainforest, 25-II-1970; 1 ex, Barrine N.P., <named-content xmlns:xlink="http://www.w3.org/1999/xlink" content-type="dwc:verbatimCoordinates" xlink:type="simple">S17°16', E145°38'</named-content>, <named-content xmlns:xlink="http://www.w3.org/1999/xlink" content-type="dwc:institutional_code" xlink:type="simple">ANIC</named-content> Berlesate 486, 21-III-1975.</p></tp:treatment-sec><tp:treatment-sec sec-type="Distribution"><title>Distribution.</title><p>Queensland: Atherton Tablelands, Danbulla N.P., Garradunga, Graham Range, Kauri Creek, Mt. Murray Prior, North Bell Peak, Wooroonooran N.P.</p></tp:treatment-sec><tp:treatment-sec sec-type="Biology"><title>Biology.</title><p>Sifted from leaf litter in primary forest; occasionally found in pitfall traps.</p></tp:treatment-sec><tp:treatment-sec sec-type="Etymology"><title>Etymology.</title><p>This epithet is a combination of the Latin prefix <italic>bi</italic>- (two) and the participle <italic>sinuatus</italic> (curved) and refers to the outline of the elytral base.</p></tp:treatment-sec><tp:treatment-sec sec-type="Notes"><title>Notes.</title><p>
              <italic><tp:taxon-name><tp:taxon-name-part taxon-name-part-type="genus">Trigonopterus</tp:taxon-name-part> <tp:taxon-name-part taxon-name-part-type="species">bisinuatus</tp:taxon-name-part></tp:taxon-name></italic> Riedel, sp. n. was coded as “<italic><tp:taxon-name><tp:taxon-name-part taxon-name-part-type="genus">Trigonopterus</tp:taxon-name-part></tp:taxon-name></italic> sp. 561”.</p></tp:treatment-sec></tp:taxon-treatment>
