# Supplementary material for: Revision of the Australian species of the weevil genus Trigonopterus Fauvel
Source: Zookeys. 2016 Jan 21;(556):97–162. doi: 10.3897/zookeys.556.6126 (PMC4740874; doi:10.3897/zookeys.556.6126)
Supplement: XML Treatment for Trigonopterus boolbunensis [file zookeys.556.6126-treatment10.xml]

<!DOCTYPE tp:taxon-treatment
  PUBLIC "-//TaxonX//DTD Taxonomic Treatment Publishing DTD v0 20100105//EN" "tax-treatment-NSO.dtd">
<tp:taxon-treatment xmlns:tp="http://www.plazi.org/taxpub"><tp:treatment-meta><kwd-group><label>Taxon classification</label><kwd><named-content content-type="kingdom">Animalia</named-content></kwd><kwd><named-content content-type="order">Coleoptera</named-content></kwd><kwd><named-content content-type="family">Curculionidae</named-content></kwd></kwd-group><mixed-citation publication-type="journal"><person-group><name><surname>Riedel</surname><given-names>Alexander</given-names></name><name><surname>Tänzler</surname><given-names>Rene</given-names></name></person-group><article-title>Revision of the Australian species of the weevil genus <italic><tp:taxon-name><tp:taxon-name-part taxon-name-part-type="genus">Trigonopterus</tp:taxon-name-part></tp:taxon-name></italic> Fauvel</article-title><source>Zookeys</source><day>21</day><month>1</month><year>2016</year><volume>2016</volume><issue>556</issue><fpage>97</fpage><lpage>162</lpage><pub-id pub-id-type="doi">10.3897/zookeys.556.6126</pub-id></mixed-citation></tp:treatment-meta><tp:nomenclature><label>9.</label><tp:taxon-name>
              <tp:taxon-name-part taxon-name-part-type="genus">Trigonopterus</tp:taxon-name-part>
              <tp:taxon-name-part taxon-name-part-type="species">boolbunensis</tp:taxon-name-part>
              <object-id xmlns:xlink="http://www.w3.org/1999/xlink" content-type="zoobank" xlink:type="simple">http://zoobank.org/4FD5DC0C-580E-4F35-B729-7730A23089B4</object-id>
            </tp:taxon-name><tp:taxon-authority>Riedel</tp:taxon-authority><tp:taxon-status xmlns:xlink="http://www.w3.org/1999/xlink" xlink:type="simple">sp. n.</tp:taxon-status></tp:nomenclature><tp:treatment-sec sec-type="Diagnostic description"><title>Diagnostic description.</title><p>Holotype (Fig. <xref ref-type="fig" rid="F10">9a</xref>). Length 2.10 mm. Color of head, legs, and sides of pronotum ferruginous; remainder black. Body subovate, with distinct constriction between pronotum and elytron; in profile convex. Rostrum with median ridge and pair of submedian ridges ending in apical third; intervening furrows with rows of mesad directed setae; base dorsally protruding, projecting from profile; epistome posteriorly with transverse ridge. Forehead coarsely punctate-rugose. Pronotum subquadrate; sides subparallel; with distinct subapical constriction; coarsely punctate; each puncture containing one small seta, laterally each with one yellowish scale; with indistinct median ridge. Elytral striae weakly incised, with sparse rows of punctures; intervals costate, with small punctures containing small recumbent cream-colored scales; base bisinuate. Legs. Femora rugose-punctate; with scattered, narrow, cream-colored scales. Tibiae subbasally with dorsal angulation. Abdominal ventrites 1-2 laterally swollen, medially forming common cavity, with coarse punctures; ventrite 5 punctate, weakly concave. Penis (Fig. <xref ref-type="fig" rid="F10">9b</xref>) with sides of body subparallel; apex subangulate; endophallus with anchor-shaped basal sclerite; transfer apparatus spiniform; ductus ejaculatorius without bulbus.</p><fig id="F10" position="float" orientation="portrait"><label>Figure 9.</label><caption><p>
          <italic><tp:taxon-name><tp:taxon-name-part taxon-name-part-type="genus">Trigonopterus</tp:taxon-name-part> <tp:taxon-name-part taxon-name-part-type="species">boolbunensis</tp:taxon-name-part></tp:taxon-name></italic> sp. n., holotype; <bold>a</bold> Habitus <bold>b</bold> Penis.</p></caption><graphic xmlns:xlink="http://www.w3.org/1999/xlink" xlink:href="zookeys-556-097-g010.jpg" position="float" orientation="portrait" xlink:type="simple" id="oo_74037.jpg"/></fig></tp:treatment-sec><tp:treatment-sec sec-type="material"><title>Material examined.</title><p>Holotype (<abbrev xmlns:xlink="http://www.w3.org/1999/xlink" content-type="institution" xlink:title="Queensland Museum, Brisbane, Australia" xlink:type="simple">QMBA</abbrev>): ARC3894 (PCR failed), Queensland, Mt. Boolbun South, <named-content xmlns:xlink="http://www.w3.org/1999/xlink" content-type="dwc:verbatimCoordinates" xlink:type="simple">S15°57', E145°08'</named-content>, 850-1000 m, rainforest, leaf litter, Berlesate 896, 06-XI-1995.</p></tp:treatment-sec><tp:treatment-sec sec-type="Distribution"><title>Distribution.</title><p>Queensland: Mt. Boolbun.</p></tp:treatment-sec><tp:treatment-sec sec-type="Biology"><title>Biology.</title><p>Sifted from leaf litter in primary forest.</p></tp:treatment-sec><tp:treatment-sec sec-type="Etymology"><title>Etymology.</title><p>This epithet is an adjective and refers to the name of the type locality, Mt. Boolbun.</p><!--PageBreak--></tp:treatment-sec></tp:taxon-treatment>
