# Supplementary material for: Revision of the Australian species of the weevil genus Trigonopterus Fauvel
Source: Zookeys. 2016 Jan 21;(556):97–162. doi: 10.3897/zookeys.556.6126 (PMC4740874; doi:10.3897/zookeys.556.6126)
Supplement: XML Treatment for Trigonopterus daintreensis [file zookeys.556.6126-treatment12.xml]

<!DOCTYPE tp:taxon-treatment
  PUBLIC "-//TaxonX//DTD Taxonomic Treatment Publishing DTD v0 20100105//EN" "tax-treatment-NSO.dtd">
<tp:taxon-treatment xmlns:tp="http://www.plazi.org/taxpub"><tp:treatment-meta><kwd-group><label>Taxon classification</label><kwd><named-content content-type="kingdom">Animalia</named-content></kwd><kwd><named-content content-type="order">Coleoptera</named-content></kwd><kwd><named-content content-type="family">Curculionidae</named-content></kwd></kwd-group><mixed-citation publication-type="journal"><person-group><name><surname>Riedel</surname><given-names>Alexander</given-names></name><name><surname>Tänzler</surname><given-names>Rene</given-names></name></person-group><article-title>Revision of the Australian species of the weevil genus <italic><tp:taxon-name><tp:taxon-name-part taxon-name-part-type="genus">Trigonopterus</tp:taxon-name-part></tp:taxon-name></italic> Fauvel</article-title><source>Zookeys</source><day>21</day><month>1</month><year>2016</year><volume>2016</volume><issue>556</issue><fpage>97</fpage><lpage>162</lpage><pub-id pub-id-type="doi">10.3897/zookeys.556.6126</pub-id></mixed-citation></tp:treatment-meta><tp:nomenclature><label>11.</label><tp:taxon-name>
              <tp:taxon-name-part taxon-name-part-type="genus">Trigonopterus</tp:taxon-name-part>
              <tp:taxon-name-part taxon-name-part-type="species">daintreensis</tp:taxon-name-part>
              <object-id xmlns:xlink="http://www.w3.org/1999/xlink" content-type="zoobank" xlink:type="simple">http://zoobank.org/96C266B2-62A1-4581-8551-97784D4A0279</object-id>
            </tp:taxon-name><tp:taxon-authority>Riedel</tp:taxon-authority><tp:taxon-status xmlns:xlink="http://www.w3.org/1999/xlink" xlink:type="simple">sp. n.</tp:taxon-status></tp:nomenclature><tp:treatment-sec sec-type="Diagnostic description"><title>Diagnostic description.</title><p>Holotype (Fig. <xref ref-type="fig" rid="F12">11a</xref>). Length 2.80 mm. Color black; antenna and tarsi ferruginous. Body with marked constriction between pronotum and elytron; in profile convex. Rostrum with median costa and pair of submedian costae; interven<!--PageBreak-->ing furrows with rows of coarse punctures each containing one mesad directed seta; in apical third punctate; base dorsally protruding, projecting from profile subangularly. Forehead coarsely punctate. Pronotum with sides weakly converging, rounded to distinct subapical constriction; disk coarsely punctate; along midline with row of ca. 16 punctures; interspaces microreticulate; with median costa. Elytra cuneiform; from humeri markedly converging to narrow apex; dorsally somewhat flattened; base bisinuate; striae deeply incised; intervals costate, with 1-2 rows of small punctures. Legs. Femora densely punctate. Profemur with subbasal callus anteriorly projecting. Tibiae subbasally with dorsal angulation; metatibia subapically with suprauncal denticle. Abdominal ventrites 1-2 laterally swollen, medially forming common cavity; ventrite 5 coarsely punctate, weakly concave. Penis (Fig. <xref ref-type="fig" rid="F11">10b</xref>) with sides of body diverging; apex subtruncate, with short median extension; endophallus with pair of elongate sclerites, from ostium almost reaching asymmetrical bell-shaped transfer apparatus; ductus ejaculatorius without bulbus. <bold>Intraspecific variation.</bold> Length 2.42–3.05 mm. Body of females subovate. Female rostrum dorsally somewhat flattened; median costa and pair of submedian costae subglabrous.</p><fig id="F12" position="float" orientation="portrait"><label>Figure 11.</label><caption><p>
          <italic><tp:taxon-name><tp:taxon-name-part taxon-name-part-type="genus">Trigonopterus</tp:taxon-name-part> <tp:taxon-name-part taxon-name-part-type="species">daintreensis</tp:taxon-name-part></tp:taxon-name></italic> sp. n., holotype; <bold>a</bold> Habitus <bold>b</bold> Penis.</p></caption><graphic xmlns:xlink="http://www.w3.org/1999/xlink" xlink:href="zookeys-556-097-g012.jpg" position="float" orientation="portrait" xlink:type="simple" id="oo_74039.jpg"/></fig></tp:treatment-sec><tp:treatment-sec sec-type="material"><title>Material examined.</title><p>Holotype (<named-content xmlns:xlink="http://www.w3.org/1999/xlink" content-type="dwc:institutional_code" xlink:type="simple">ANIC</named-content>): ARC4047 (PCR failed), Queensland, Daintree N.P., Noah Beach, <named-content xmlns:xlink="http://www.w3.org/1999/xlink" content-type="dwc:verbatimCoordinates" xlink:type="simple">S16°09', E145°26'</named-content>, FIT N03F, 10 m, 15-III-07-V-1998. Paratypes (<named-content xmlns:xlink="http://www.w3.org/1999/xlink" content-type="dwc:institutional_code" xlink:type="simple">ANIC</named-content>, <named-content xmlns:xlink="http://www.w3.org/1999/xlink" content-type="dwc:institutional_code" xlink:type="simple">SMNK</named-content>): Queensland: 2 exx, same data as holotype; 1 ex, Noah <!--PageBreak-->Beach, <named-content xmlns:xlink="http://www.w3.org/1999/xlink" content-type="dwc:verbatimCoordinates" xlink:type="simple">S16°09.07', E145°26.45'</named-content>, FIT=4, 10 m, 07-I-09-II-1998; 4 exx, ARC4048 (PCR failed), Noah Beach, <named-content xmlns:xlink="http://www.w3.org/1999/xlink" content-type="dwc:verbatimCoordinates" xlink:type="simple">S16°09', E145°26'</named-content>, FIT N04F, 10 m, 09-II-15-III-1998.</p></tp:treatment-sec><tp:treatment-sec sec-type="Distribution"><title>Distribution.</title><p>Queensland: Daintree National Park.</p></tp:treatment-sec><tp:treatment-sec sec-type="Biology"><title>Biology.</title><p>Sifted from leaf litter in primary forest.</p></tp:treatment-sec><tp:treatment-sec sec-type="Etymology"><title>Etymology.</title><p>This epithet is an adjective based on the name of the type locality, the Daintree National Park.</p></tp:treatment-sec><tp:treatment-sec><!--Section generated to contain objects referenced in tp:taxon-treatment.--><fig id="F11" position="float" orientation="portrait"><label>Figure 10.</label><caption><p>
          <italic><tp:taxon-name><tp:taxon-name-part taxon-name-part-type="genus">Trigonopterus</tp:taxon-name-part> <tp:taxon-name-part taxon-name-part-type="species">cooktownensis</tp:taxon-name-part></tp:taxon-name></italic> sp. n., holotype; <bold>a</bold> Habitus <bold>b</bold> Penis.</p></caption><graphic xmlns:xlink="http://www.w3.org/1999/xlink" xlink:href="zookeys-556-097-g011.jpg" position="float" orientation="portrait" xlink:type="simple" id="oo_74038.jpg"/></fig></tp:treatment-sec></tp:taxon-treatment>
