# Supplementary material for: Revision of the Australian species of the weevil genus Trigonopterus Fauvel
Source: Zookeys. 2016 Jan 21;(556):97–162. doi: 10.3897/zookeys.556.6126 (PMC4740874; doi:10.3897/zookeys.556.6126)
Supplement: XML Treatment for Trigonopterus deplanatus [file zookeys.556.6126-treatment13.xml]

<!DOCTYPE tp:taxon-treatment
  PUBLIC "-//TaxonX//DTD Taxonomic Treatment Publishing DTD v0 20100105//EN" "tax-treatment-NSO.dtd">
<tp:taxon-treatment xmlns:tp="http://www.plazi.org/taxpub"><tp:treatment-meta><kwd-group><label>Taxon classification</label><kwd><named-content content-type="kingdom">Animalia</named-content></kwd><kwd><named-content content-type="order">Coleoptera</named-content></kwd><kwd><named-content content-type="family">Curculionidae</named-content></kwd></kwd-group><mixed-citation publication-type="journal"><person-group><name><surname>Riedel</surname><given-names>Alexander</given-names></name><name><surname>Tänzler</surname><given-names>Rene</given-names></name></person-group><article-title>Revision of the Australian species of the weevil genus <italic><tp:taxon-name><tp:taxon-name-part taxon-name-part-type="genus">Trigonopterus</tp:taxon-name-part></tp:taxon-name></italic> Fauvel</article-title><source>Zookeys</source><day>21</day><month>1</month><year>2016</year><volume>2016</volume><issue>556</issue><fpage>97</fpage><lpage>162</lpage><pub-id pub-id-type="doi">10.3897/zookeys.556.6126</pub-id></mixed-citation></tp:treatment-meta><tp:nomenclature><label>12.</label><tp:taxon-name>
              <tp:taxon-name-part taxon-name-part-type="genus">Trigonopterus</tp:taxon-name-part>
              <tp:taxon-name-part taxon-name-part-type="species">deplanatus</tp:taxon-name-part>
              <object-id xmlns:xlink="http://www.w3.org/1999/xlink" content-type="zoobank" xlink:type="simple">http://zoobank.org/A0B05E4E-B897-4A78-941D-E0B9F4B48EB3</object-id>
            </tp:taxon-name><tp:taxon-authority>Riedel</tp:taxon-authority><tp:taxon-status xmlns:xlink="http://www.w3.org/1999/xlink" xlink:type="simple">sp. n.</tp:taxon-status></tp:nomenclature><tp:treatment-sec sec-type="Diagnostic description"><title>Diagnostic description.</title><p>Holotype (Fig. <xref ref-type="fig" rid="F13">12a</xref>). Length 2.98 mm. Color black; antenna and legs ferruginous. Body with marked constriction between pronotum and elytron; in profile convex. Rostrum in basal half with median costa and pair of submedian costae, intervening furrows with rows of mesad directed setae; in apical third scabrous; epistome posteriorly with transverse ridge; base dorsally weakly protruding, weakly projecting from profile. Forehead coarsely punctate. Pronotum subquadrate, sides weakly converging, apex subtruncate; disk punctate-reticulate; interspaces between punctures narrow, <!--PageBreak-->partly broken away; along midline with row of ca. 20-23 punctures; in anterior half with median ridge bordered by pair of shallow depressions. Elytra cuneiform; from humeri markedly converging to narrow apex; dorsally flattened; base bisinuate; striae deeply incised; intervals costate, punctate with small punctures. Legs. Femora densely punctate. Profemur with subbasal callus anteriorly projecting. Tibiae subbasally with dorsal angulation. Abdominal ventrites 1 laterally swollen, medially concave, with course punctures; abdominal ventrite 2 swollen; ventrite 5 densely punctate, weakly concave. Penis (Fig. <xref ref-type="fig" rid="F13">12b</xref>) with sides of body subparallel; apex subangulate; transfer apparatus funnel-shaped, with asymmetrical extension on one side; ductus ejaculatorius without bulbus.</p><fig id="F13" position="float" orientation="portrait"><label>Figure 12.</label><caption><p>
          <italic><tp:taxon-name><tp:taxon-name-part taxon-name-part-type="genus">Trigonopterus</tp:taxon-name-part> <tp:taxon-name-part taxon-name-part-type="species">deplanatus</tp:taxon-name-part></tp:taxon-name></italic> sp. n., holotype; <bold>a</bold> Habitus <bold>b</bold> Penis.</p></caption><graphic xmlns:xlink="http://www.w3.org/1999/xlink" xlink:href="zookeys-556-097-g013.jpg" position="float" orientation="portrait" xlink:type="simple" id="oo_74040.jpg"/></fig></tp:treatment-sec><tp:treatment-sec sec-type="material"><title>Material examined.</title><p>Holotype (<abbrev xmlns:xlink="http://www.w3.org/1999/xlink" content-type="institution" xlink:title="Queensland Museum, Brisbane, Australia" xlink:type="simple">QMBA</abbrev>): ARC3893 (PCR failed), Queensland, Cairns, Mt. Williams, <named-content xmlns:xlink="http://www.w3.org/1999/xlink" content-type="dwc:verbatimCoordinates" xlink:type="simple">S16°55', E145°40'</named-content>, 850 m, rainforest, sieved litter, Berlesate 868, 03-XII-1993.</p></tp:treatment-sec><tp:treatment-sec sec-type="Distribution"><title>Distribution.</title><p>Queensland: Mt. Williams.</p></tp:treatment-sec><tp:treatment-sec sec-type="Biology"><title>Biology.</title><p>Sifted from leaf litter in primary forest.</p></tp:treatment-sec><tp:treatment-sec sec-type="Etymology"><title>Etymology.</title><p>This epithet is based on the Latin participle <italic>deplanatus</italic> (levelled) and refers to the dorsally flattened body.</p></tp:treatment-sec></tp:taxon-treatment>
