# Supplementary material for: Revision of the Australian species of the weevil genus Trigonopterus Fauvel
Source: Zookeys. 2016 Jan 21;(556):97–162. doi: 10.3897/zookeys.556.6126 (PMC4740874; doi:10.3897/zookeys.556.6126)
Supplement: XML Treatment for Trigonopterus evanidus [file zookeys.556.6126-treatment14.xml]

<!DOCTYPE tp:taxon-treatment
  PUBLIC "-//TaxonX//DTD Taxonomic Treatment Publishing DTD v0 20100105//EN" "tax-treatment-NSO.dtd">
<tp:taxon-treatment xmlns:tp="http://www.plazi.org/taxpub"><tp:treatment-meta><kwd-group><label>Taxon classification</label><kwd><named-content content-type="kingdom">Animalia</named-content></kwd><kwd><named-content content-type="order">Coleoptera</named-content></kwd><kwd><named-content content-type="family">Curculionidae</named-content></kwd></kwd-group><mixed-citation publication-type="journal"><person-group><name><surname>Riedel</surname><given-names>Alexander</given-names></name><name><surname>Tänzler</surname><given-names>Rene</given-names></name></person-group><article-title>Revision of the Australian species of the weevil genus <italic><tp:taxon-name><tp:taxon-name-part taxon-name-part-type="genus">Trigonopterus</tp:taxon-name-part></tp:taxon-name></italic> Fauvel</article-title><source>Zookeys</source><day>21</day><month>1</month><year>2016</year><volume>2016</volume><issue>556</issue><fpage>97</fpage><lpage>162</lpage><pub-id pub-id-type="doi">10.3897/zookeys.556.6126</pub-id></mixed-citation></tp:treatment-meta><tp:nomenclature><label>13.</label><tp:taxon-name>
              <tp:taxon-name-part taxon-name-part-type="genus">Trigonopterus</tp:taxon-name-part>
              <tp:taxon-name-part taxon-name-part-type="species">evanidus</tp:taxon-name-part>
            </tp:taxon-name><tp:taxon-authority>(Pascoe)</tp:taxon-authority><tp:nomenclature-citation-list><tp:nomenclature-citation><tp:taxon-name><tp:taxon-name-part taxon-name-part-type="genus">Idotasia</tp:taxon-name-part> <tp:taxon-name-part taxon-name-part-type="species">evanida</tp:taxon-name-part></tp:taxon-name><comment>Pascoe, 1872: 100.</comment></tp:nomenclature-citation><tp:nomenclature-citation><tp:taxon-name><tp:taxon-name-part taxon-name-part-type="genus">Trigonopterus</tp:taxon-name-part> <tp:taxon-name-part taxon-name-part-type="species">evanidus</tp:taxon-name-part></tp:taxon-name><comment>(Pascoe): <xref ref-type="bibr" rid="B9">Pullen et al. 2014</xref>: 271.</comment></tp:nomenclature-citation></tp:nomenclature-citation-list></tp:nomenclature><tp:treatment-sec sec-type="Diagnostic description"><title>Diagnostic description.</title><p>Male (ARC3662; Fig. <xref ref-type="fig" rid="F14">13e</xref>). Length 3.19 mm. Color black. Body subovate, almost without constriction between pronotum and elytron; in profile evenly convex. Rostrum with median costa and pair of submedian ridges; intervening furrows with rows of white scales; apical 1/3 rugose-punctate. Eyes with dorsal margin bordered by furrow. Forehead sparsely punctate. Pronotum with disk densely punctate with small punctures; interspaces not microreticulate; sides foveate; base medially weakly extended towards elytral suture. Elytra subglabrous, striae marked by very shallow lines; along base and humeri with row of large punctures; apex with dense rows of small shallow punctures. Legs. Femora microreticulate, punctate. Metafemur dorsally with elongate patch of dense white scales; posterior surface with ventral edge rimmed by costa and row of scales, with longitudinal furrow containing row of scales parallel to indistinct dorsoposterior edge. Mesotibia apically with uncus and larger premucro fused in basal half, diverging in apical half. Metatibia apically with uncus and small angular premucro. Abdominal ventrite 2 swollen, with posterior edge projecting, medially forming common cavity with ventrite 1; ventrite 5 concave, dull, microreticulate, punctate. Penis (Fig. <xref ref-type="fig" rid="F14">13f</xref>) with sides of body subparallel; apex with median triangular extension somewhat confluent with outline of apex; transfer apparatus short, dentiform, bordered by S-shaped sclerites; ductus ejaculatorius without bulbus. <bold>Female lectotype</bold> (Fig. <xref ref-type="fig" rid="F14">13a–d</xref>). As male except: length 2.56 mm. Rostrum punctate-rugose, with weak <!--PageBreak--><!--PageBreak-->median costa. Mesotibia apically with large uncus and much smaller premucro. Terminalia (Fig. <xref ref-type="fig" rid="F13">12b</xref>) with styli wide.</p><fig id="F14" position="float" orientation="portrait"><label>Figure 13.</label><caption><p>
          <italic><tp:taxon-name><tp:taxon-name-part taxon-name-part-type="genus">Trigonopterus</tp:taxon-name-part> <tp:taxon-name-part taxon-name-part-type="species">evanidus</tp:taxon-name-part></tp:taxon-name></italic> (Pascoe), female lectotype; <bold>a</bold> Habitus <bold>b</bold> Terminalia <bold>c</bold> as mounted originally <bold>d</bold> original labels.</p><p>
          <italic><tp:taxon-name><tp:taxon-name-part taxon-name-part-type="genus">Trigonopterus</tp:taxon-name-part> <tp:taxon-name-part taxon-name-part-type="species">evanidus</tp:taxon-name-part></tp:taxon-name></italic> (Pascoe), male; <bold>e</bold> Habitus <bold>f</bold> Penis.</p></caption><graphic xmlns:xlink="http://www.w3.org/1999/xlink" xlink:href="zookeys-556-097-g014_97.jpg" position="float" orientation="portrait" xlink:type="simple" id="oo_74041.jpg"/><graphic xmlns:xlink="http://www.w3.org/1999/xlink" xlink:href="zookeys-556-097-g014_98.jpg" position="float" orientation="portrait" xlink:type="simple" id="oo_74042.jpg"/></fig></tp:treatment-sec><tp:treatment-sec sec-type="material"><title>Material examined.</title><p>Type specimens. Female, lectotype by present designation (<abbrev xmlns:xlink="http://www.w3.org/1999/xlink" content-type="institution" xlink:title="The Natural History Museum, London, UK" xlink:type="simple">BMNH</abbrev>): Queensland, Wide Bay (labels Fig. <xref ref-type="fig" rid="F13">12d</xref>), ARC4080 (PCR failed). Other specimens (<abbrev xmlns:xlink="http://www.w3.org/1999/xlink" content-type="institution" xlink:title="Queensland Museum, Brisbane, Australia" xlink:type="simple">QMBA</abbrev>, <named-content xmlns:xlink="http://www.w3.org/1999/xlink" content-type="dwc:institutional_code" xlink:type="simple">SMNK</named-content>): Queensland: 1 ex, ARC3660 (<abbrev xmlns:xlink="http://www.w3.org/1999/xlink" xlink:title="European Molecular Biology Laboratory" xlink:type="simple">EMBL</abbrev> # LN888164), Brisbane, St. Lucia, <named-content xmlns:xlink="http://www.w3.org/1999/xlink" content-type="dwc:verbatimCoordinates" xlink:type="simple">S27°30.033', E152°59.562'</named-content>, 27 m, hand-collected from <italic><tp:taxon-name><tp:taxon-name-part taxon-name-part-type="genus">Mallotus</tp:taxon-name-part></tp:taxon-name></italic> leaves, 20-XI-2013; 2 exx, ARC3661 (<abbrev xmlns:xlink="http://www.w3.org/1999/xlink" xlink:title="European Molecular Biology Laboratory" xlink:type="simple">EMBL</abbrev> # LN888165), ARC3662 (<abbrev xmlns:xlink="http://www.w3.org/1999/xlink" xlink:title="European Molecular Biology Laboratory" xlink:type="simple">EMBL</abbrev> # LN888166), Brisbane, St. Lucia, <named-content xmlns:xlink="http://www.w3.org/1999/xlink" content-type="dwc:verbatimCoordinates" xlink:type="simple">S27°30.033', E152°59.562'</named-content>, 27 m, hand-collected from <italic><tp:taxon-name><tp:taxon-name-part taxon-name-part-type="genus">Mallotus</tp:taxon-name-part></tp:taxon-name></italic> leaves, 23-XI-2013; 1 ex, ARC3862 (<abbrev xmlns:xlink="http://www.w3.org/1999/xlink" xlink:title="European Molecular Biology Laboratory" xlink:type="simple">EMBL</abbrev> # LN888246), Ventnor Site 1, FIT trap, <named-content xmlns:xlink="http://www.w3.org/1999/xlink" content-type="dwc:verbatimCoordinates" xlink:type="simple">S24°53.58', E151°19.98'</named-content>, 475 m, 01-X-05-XII-2013.</p></tp:treatment-sec><tp:treatment-sec sec-type="Distribution"><title>Distribution.</title><p>Queensland: Brisbane.</p></tp:treatment-sec><tp:treatment-sec sec-type="Biology"><title>Biology.</title><p>Collected from foliage in gardens and forests.</p></tp:treatment-sec><tp:treatment-sec sec-type="Notes"><title>Notes.</title><p>The lectotype here designated has a circular label reading “Holotype” fixed to its pin by staff of the <abbrev xmlns:xlink="http://www.w3.org/1999/xlink" content-type="institution" xlink:title="The Natural History Museum, London, UK" xlink:type="simple">BMNH</abbrev>, but <xref ref-type="bibr" rid="B8">Pascoe (1872)</xref> did not designate a holotype in the original description nor specify the number of specimens examined. As other syntypes may exist, we here designate the one in the <abbrev xmlns:xlink="http://www.w3.org/1999/xlink" content-type="institution" xlink:title="The Natural History Museum, London, UK" xlink:type="simple">BMNH</abbrev> as the lectotype to ensure stability of nomenclature in case additional syntypes are discovered that belong to different species.</p><!--PageBreak--></tp:treatment-sec><tp:treatment-sec><!--Section generated to contain objects referenced in tp:taxon-treatment.--><fig id="F13" position="float" orientation="portrait"><label>Figure 12.</label><caption><p>
          <italic><tp:taxon-name><tp:taxon-name-part taxon-name-part-type="genus">Trigonopterus</tp:taxon-name-part> <tp:taxon-name-part taxon-name-part-type="species">deplanatus</tp:taxon-name-part></tp:taxon-name></italic> sp. n., holotype; <bold>a</bold> Habitus <bold>b</bold> Penis.</p></caption><graphic xmlns:xlink="http://www.w3.org/1999/xlink" xlink:href="zookeys-556-097-g013.jpg" position="float" orientation="portrait" xlink:type="simple" id="oo_74040.jpg"/></fig></tp:treatment-sec><ref-list><ref id="B9"><mixed-citation xmlns:xlink="http://www.w3.org/1999/xlink" xlink:type="simple">
          <person-group><name name-style="western"><surname>Pullen</surname><given-names>KR</given-names></name><name name-style="western"><surname>Jennings</surname><given-names>D</given-names></name><name name-style="western"><surname>Oberprieler</surname><given-names>RG</given-names></name></person-group> (<year>2014</year>) <article-title>Annotated catalogue of Australian weevils (<tp:taxon-name><tp:taxon-name-part taxon-name-part-type="order">Coleoptera</tp:taxon-name-part></tp:taxon-name>: <tp:taxon-name><tp:taxon-name-part taxon-name-part-type="superfamily">Curculionoidea</tp:taxon-name-part></tp:taxon-name>).</article-title> <source>Zootaxa</source> <volume>3896</volume>: <fpage>1</fpage>–<lpage>481</lpage>. doi: <ext-link xlink:type="simple" ext-link-type="doi" xlink:href="10.11646/zootaxa.3896.1.1">10.11646/zootaxa.3896.1.1</ext-link></mixed-citation></ref><ref id="B8"><mixed-citation xmlns:xlink="http://www.w3.org/1999/xlink" xlink:type="simple">
          <person-group><name name-style="western"><surname>Pascoe</surname><given-names>FP</given-names></name></person-group> (<year>1872</year>) <article-title>Additions to the Australian <tp:taxon-name><tp:taxon-name-part taxon-name-part-type="family">Curculionidae</tp:taxon-name-part></tp:taxon-name>. Part III.</article-title> <source>Annals and Magazine of Natural History</source> (<series>Series 4</series>) <volume>10</volume>: <fpage>84</fpage>–<lpage>101</lpage>.</mixed-citation></ref></ref-list></tp:taxon-treatment>
