# Supplementary material for: Revision of the Australian species of the weevil genus Trigonopterus Fauvel
Source: Zookeys. 2016 Jan 21;(556):97–162. doi: 10.3897/zookeys.556.6126 (PMC4740874; doi:10.3897/zookeys.556.6126)
Supplement: XML Treatment for Trigonopterus finniganensis [file zookeys.556.6126-treatment15.xml]

<!DOCTYPE tp:taxon-treatment
  PUBLIC "-//TaxonX//DTD Taxonomic Treatment Publishing DTD v0 20100105//EN" "tax-treatment-NSO.dtd">
<tp:taxon-treatment xmlns:tp="http://www.plazi.org/taxpub"><tp:treatment-meta><kwd-group><label>Taxon classification</label><kwd><named-content content-type="kingdom">Animalia</named-content></kwd><kwd><named-content content-type="order">Coleoptera</named-content></kwd><kwd><named-content content-type="family">Curculionidae</named-content></kwd></kwd-group><mixed-citation publication-type="journal"><person-group><name><surname>Riedel</surname><given-names>Alexander</given-names></name><name><surname>Tänzler</surname><given-names>Rene</given-names></name></person-group><article-title>Revision of the Australian species of the weevil genus <italic><tp:taxon-name><tp:taxon-name-part taxon-name-part-type="genus">Trigonopterus</tp:taxon-name-part></tp:taxon-name></italic> Fauvel</article-title><source>Zookeys</source><day>21</day><month>1</month><year>2016</year><volume>2016</volume><issue>556</issue><fpage>97</fpage><lpage>162</lpage><pub-id pub-id-type="doi">10.3897/zookeys.556.6126</pub-id></mixed-citation></tp:treatment-meta><tp:nomenclature><label>14.</label><tp:taxon-name>
              <tp:taxon-name-part taxon-name-part-type="genus">Trigonopterus</tp:taxon-name-part>
              <tp:taxon-name-part taxon-name-part-type="species">finniganensis</tp:taxon-name-part>
              <object-id xmlns:xlink="http://www.w3.org/1999/xlink" content-type="zoobank" xlink:type="simple">http://zoobank.org/52761014-3B8F-4562-9DE2-5A14026E5A62</object-id>
            </tp:taxon-name><tp:taxon-authority>Riedel</tp:taxon-authority><tp:taxon-status xmlns:xlink="http://www.w3.org/1999/xlink" xlink:type="simple">sp. n.</tp:taxon-status></tp:nomenclature><tp:treatment-sec sec-type="Diagnostic description"><title>Diagnostic description.</title><p>Holotype (Fig. <xref ref-type="fig" rid="F16">14a</xref>). Length 2.98 mm. Color black, elytra orange-ferruginous. Body subovate, almost without constriction between pronotum and elytron; in profile evenly convex. Rostrum dorsally sparsely punctate, with pair of shallow sublateral furrows containing sparse rows of mesad-directed scales. Eyes with dorsal margin weakly carinate, bordered by furrow. Forehead with sparse minute punctures. Pronotum with disk subglabrous, with minute punctures; sides above coxa with scattered coarse punctures; base medially weakly extended towards elytral suture. Elytra subglabrous; along base and humeri with sparse row of large, shallow punctures; apex with scattered shallow punctures. Legs. Femora weakly microreticulate, with small punctures. Metafemur dorsally with elongate patch of dense silvery scales; posterior surface with pair of longitudinal furrows containing rows of indistinct scales parallel to ventral and dorsal edge; dorsoposterior edge indistinct. Mesotibia apically with uncus and larger premucro approximate at base, not fused, widely diverging. Metatibia apically with uncus and angular premucro. Abdominal ventrite 2 swollen, with posterior edge projecting, medially forming common cavity with ventrite 1; ventrite 5 weakly concave, subglabrous, dull, with sparse minute punctures. Penis (Fig. <xref ref-type="fig" rid="F16">14b</xref>) <!--PageBreak-->with sides of body subparallel, weakly concave; apex with median triangular extension confluent with outline of apex; transfer apparatus short, spiniform, apically bordered by pair of P-shaped sclerites; ductus ejaculatorius without bulbus. <bold>Intraspecific variation.</bold> Length 2.46–2.98 mm. Female rostrum dorsally subglabrous, densely punctate with small punctures. Mesotibia apically with large uncus and much smaller premucro. Female abdominal ventrites 1 and 2 medially flat; female abdominal ventrite 5 flat.</p><fig id="F16" position="float" orientation="portrait"><label>Figure 14.</label><caption><p>
          <italic><tp:taxon-name><tp:taxon-name-part taxon-name-part-type="genus">Trigonopterus</tp:taxon-name-part> <tp:taxon-name-part taxon-name-part-type="species">finniganensis</tp:taxon-name-part></tp:taxon-name></italic> sp. n., holotype; <bold>a</bold> Habitus <bold>b</bold> Penis.</p></caption><graphic xmlns:xlink="http://www.w3.org/1999/xlink" xlink:href="zookeys-556-097-g016.jpg" position="float" orientation="portrait" xlink:type="simple" id="oo_74043.jpg"/></fig></tp:treatment-sec><tp:treatment-sec sec-type="material"><title>Material examined.</title><p>Holotype (<abbrev xmlns:xlink="http://www.w3.org/1999/xlink" content-type="institution" xlink:title="Queensland Museum, Brisbane, Australia" xlink:type="simple">QMBA</abbrev>): ARC3702 (<abbrev xmlns:xlink="http://www.w3.org/1999/xlink" xlink:title="European Molecular Biology Laboratory" xlink:type="simple">EMBL</abbrev> # LN888184), Queensland, Mt. Finnigan, ascent from Shiptons Flat, <named-content xmlns:xlink="http://www.w3.org/1999/xlink" content-type="dwc:verbatimCoordinates" xlink:type="simple">S15°49.043', E145°16.780'</named-content>, 1055 m, 28-IV-2014. Paratypes (<abbrev xmlns:xlink="http://www.w3.org/1999/xlink" content-type="institution" xlink:title="Queensland Museum, Brisbane, Australia" xlink:type="simple">QMBA</abbrev>, <named-content xmlns:xlink="http://www.w3.org/1999/xlink" content-type="dwc:institutional_code" xlink:type="simple">SMNK</named-content>): 3 exx, ARC3703 (<abbrev xmlns:xlink="http://www.w3.org/1999/xlink" xlink:title="European Molecular Biology Laboratory" xlink:type="simple">EMBL</abbrev> # LN888185), ARC3704 (<abbrev xmlns:xlink="http://www.w3.org/1999/xlink" xlink:title="European Molecular Biology Laboratory" xlink:type="simple">EMBL</abbrev> # LN888186), ARC3705 (<abbrev xmlns:xlink="http://www.w3.org/1999/xlink" xlink:title="European Molecular Biology Laboratory" xlink:type="simple">EMBL</abbrev> # LN888187), same data as holotype; 2 exx, 3.5 km NNE Mt. Spurgeon, <named-content xmlns:xlink="http://www.w3.org/1999/xlink" content-type="dwc:verbatimCoordinates" xlink:type="simple">16°24', S 145°13'</named-content>, E, 16-X-1991, Pyrethrum, trees &amp; rocks; 2 exx, Mt. Finnigan Summit, via Helenvale, 03-05-XII-1990, 1050 m.</p></tp:treatment-sec><tp:treatment-sec sec-type="Distribution"><title>Distribution.</title><p>Queensland (Mt. Finnigan, Mt. Spurgeon).</p></tp:treatment-sec><tp:treatment-sec sec-type="Biology"><title>Biology.</title><p>Beaten from foliage of montane sclerophyll shrubland.</p></tp:treatment-sec><tp:treatment-sec sec-type="Etymology"><title>Etymology.</title><p>This epithet is an adjective based on the name of the type locality, Mt. Finnigan.</p></tp:treatment-sec><tp:treatment-sec sec-type="Notes"><title>Notes.</title><p>
              <italic><tp:taxon-name><tp:taxon-name-part taxon-name-part-type="genus">Trigonopterus</tp:taxon-name-part> <tp:taxon-name-part taxon-name-part-type="species">finniganensis</tp:taxon-name-part></tp:taxon-name></italic> Riedel, sp. n. was coded as “<italic><tp:taxon-name><tp:taxon-name-part taxon-name-part-type="genus">Trigonopterus</tp:taxon-name-part></tp:taxon-name></italic> sp. 565”.</p></tp:treatment-sec></tp:taxon-treatment>
