# Supplementary material for: Revision of the Australian species of the weevil genus Trigonopterus Fauvel
Source: Zookeys. 2016 Jan 21;(556):97–162. doi: 10.3897/zookeys.556.6126 (PMC4740874; doi:10.3897/zookeys.556.6126)
Supplement: XML Treatment for Trigonopterus fraterculus [file zookeys.556.6126-treatment16.xml]

<!DOCTYPE tp:taxon-treatment
  PUBLIC "-//TaxonX//DTD Taxonomic Treatment Publishing DTD v0 20100105//EN" "tax-treatment-NSO.dtd">
<tp:taxon-treatment xmlns:tp="http://www.plazi.org/taxpub"><tp:treatment-meta><kwd-group><label>Taxon classification</label><kwd><named-content content-type="kingdom">Animalia</named-content></kwd><kwd><named-content content-type="order">Coleoptera</named-content></kwd><kwd><named-content content-type="family">Curculionidae</named-content></kwd></kwd-group><mixed-citation publication-type="journal"><person-group><name><surname>Riedel</surname><given-names>Alexander</given-names></name><name><surname>Tänzler</surname><given-names>Rene</given-names></name></person-group><article-title>Revision of the Australian species of the weevil genus <italic><tp:taxon-name><tp:taxon-name-part taxon-name-part-type="genus">Trigonopterus</tp:taxon-name-part></tp:taxon-name></italic> Fauvel</article-title><source>Zookeys</source><day>21</day><month>1</month><year>2016</year><volume>2016</volume><issue>556</issue><fpage>97</fpage><lpage>162</lpage><pub-id pub-id-type="doi">10.3897/zookeys.556.6126</pub-id></mixed-citation></tp:treatment-meta><tp:nomenclature><label>15.</label><tp:taxon-name>
              <tp:taxon-name-part taxon-name-part-type="genus">Trigonopterus</tp:taxon-name-part>
              <tp:taxon-name-part taxon-name-part-type="species">fraterculus</tp:taxon-name-part>
              <object-id xmlns:xlink="http://www.w3.org/1999/xlink" content-type="zoobank" xlink:type="simple">http://zoobank.org/BAA81DE2-8A8D-438B-8CBF-6FA42DEC5513</object-id>
            </tp:taxon-name><tp:taxon-authority>Riedel</tp:taxon-authority><tp:taxon-status xmlns:xlink="http://www.w3.org/1999/xlink" xlink:type="simple">sp. n.</tp:taxon-status></tp:nomenclature><tp:treatment-sec sec-type="Diagnostic description"><title>Diagnostic description.</title><p>Holotype (Fig. <xref ref-type="fig" rid="F17">15a</xref>). Length 1.92 mm. Color ferruginous; pronotum dark ferruginous, almost black. Body subovate, with marked constriction between pronotum and elytron; in profile weakly convex. Rostrum with median ridge and pair of submedian ridges; intervening furrows with rows of coarse punctures each containing one mesad directed scale; epistome posteriorly with angulate ridge bearing 4 denticles. Forehead coarsely punctate-rugose. Pronotum with distinct subapical constriction; disk foveate-reticulate; each fovea containing one brown scales; sublaterally few scales widened and cream-colored; with irregular median costa. Elytra with striae deeply incised; intervals costate, subglabrous, with sparse recumbent scales; few scales almond-shaped, cream-colored; base weakly bisinuate. Legs. Femora punctate-rugose, with sparse recumbent scales. Tibiae subbasally with dorsal angulation; metatibia subapically with suprauncal denticle. Abdominal venter with coarse punctures containing upcurved clavate scales; ventrite 5 basally with transverse ridge. Penis (Fig. <xref ref-type="fig" rid="F17">15b</xref>) with sides of body weakly converging, pointed apex extended, curved ventrad; endophallus denticulate, with pair of lyriform sclerites; transfer apparatus long, spiniform; ductus ejaculatorius near insertion to transfer apparatus sclerotized, without bulbus. <bold>Intraspecific variation.</bold> Length 1.92–2.20 mm. Female body slender. Female rostrum dorsally somewhat flattened; with median costa and pair of submedian costae; epistome simple.</p><fig id="F17" position="float" orientation="portrait"><label>Figure 15.</label><caption><p>
          <italic><tp:taxon-name><tp:taxon-name-part taxon-name-part-type="genus">Trigonopterus</tp:taxon-name-part> <tp:taxon-name-part taxon-name-part-type="species">fraterculus</tp:taxon-name-part></tp:taxon-name></italic> sp. n., holotype; <bold>a</bold> Habitus <bold>b</bold> Penis.</p></caption><graphic xmlns:xlink="http://www.w3.org/1999/xlink" xlink:href="zookeys-556-097-g017.jpg" position="float" orientation="portrait" xlink:type="simple" id="oo_74044.jpg"/></fig></tp:treatment-sec><tp:treatment-sec sec-type="material"><title>Material examined.</title><p>Holotype (<named-content xmlns:xlink="http://www.w3.org/1999/xlink" content-type="dwc:institutional_code" xlink:type="simple">ANIC</named-content>): ARC4043 (PCR failed), Queensland, 11 km ENE of Mt. Tozer, <named-content xmlns:xlink="http://www.w3.org/1999/xlink" content-type="dwc:verbatimCoordinates" xlink:type="simple">S12°43', E143°18'</named-content>, rainforest litter, Berlesate <named-content xmlns:xlink="http://www.w3.org/1999/xlink" content-type="dwc:institutional_code" xlink:type="simple">ANIC</named-content> 1062, 11-<!--PageBreak-->16-VII-1986. Paratypes (<named-content xmlns:xlink="http://www.w3.org/1999/xlink" content-type="dwc:institutional_code" xlink:type="simple">ANIC</named-content>, <named-content xmlns:xlink="http://www.w3.org/1999/xlink" content-type="dwc:institutional_code" xlink:type="simple">SMNK</named-content>): Queensland: 2 exx, same data as holotype; 1 ex, 9 km ENE of Mt. Tozer, <named-content xmlns:xlink="http://www.w3.org/1999/xlink" content-type="dwc:verbatimCoordinates" xlink:type="simple">S12°43', E143°17'</named-content>, open forest litter, Berlesate <named-content xmlns:xlink="http://www.w3.org/1999/xlink" content-type="dwc:institutional_code" xlink:type="simple">ANIC</named-content> 1061, 05-10-VII-1986.</p></tp:treatment-sec><tp:treatment-sec sec-type="Distribution"><title>Distribution.</title><p>Queensland: Iron Range.</p></tp:treatment-sec><tp:treatment-sec sec-type="Biology"><title>Biology.</title><p>Sifted from leaf litter in primary forest.</p></tp:treatment-sec><tp:treatment-sec sec-type="Etymology"><title>Etymology.</title><p>This epithet is based on the Latin noun <italic>fraterculus</italic> (younger brother) and refers to its presumably close phylogenetic relationship to the larger species <italic><tp:taxon-name><tp:taxon-name-part taxon-name-part-type="genus">Trigonopterus</tp:taxon-name-part> <tp:taxon-name-part taxon-name-part-type="species">australis</tp:taxon-name-part></tp:taxon-name></italic> Riedel, sp. n..</p></tp:treatment-sec></tp:taxon-treatment>
