# Supplementary material for: Revision of the Australian species of the weevil genus Trigonopterus Fauvel
Source: Zookeys. 2016 Jan 21;(556):97–162. doi: 10.3897/zookeys.556.6126 (PMC4740874; doi:10.3897/zookeys.556.6126)
Supplement: XML Treatment for Trigonopterus hasenpuschi [file zookeys.556.6126-treatment18.xml]

<!DOCTYPE tp:taxon-treatment
  PUBLIC "-//TaxonX//DTD Taxonomic Treatment Publishing DTD v0 20100105//EN" "tax-treatment-NSO.dtd">
<tp:taxon-treatment xmlns:tp="http://www.plazi.org/taxpub"><tp:treatment-meta><kwd-group><label>Taxon classification</label><kwd><named-content content-type="kingdom">Animalia</named-content></kwd><kwd><named-content content-type="order">Coleoptera</named-content></kwd><kwd><named-content content-type="family">Curculionidae</named-content></kwd></kwd-group><mixed-citation publication-type="journal"><person-group><name><surname>Riedel</surname><given-names>Alexander</given-names></name><name><surname>Tänzler</surname><given-names>Rene</given-names></name></person-group><article-title>Revision of the Australian species of the weevil genus <italic><tp:taxon-name><tp:taxon-name-part taxon-name-part-type="genus">Trigonopterus</tp:taxon-name-part></tp:taxon-name></italic> Fauvel</article-title><source>Zookeys</source><day>21</day><month>1</month><year>2016</year><volume>2016</volume><issue>556</issue><fpage>97</fpage><lpage>162</lpage><pub-id pub-id-type="doi">10.3897/zookeys.556.6126</pub-id></mixed-citation></tp:treatment-meta><tp:nomenclature><label>17.</label><tp:taxon-name>
              <tp:taxon-name-part taxon-name-part-type="genus">Trigonopterus</tp:taxon-name-part>
              <tp:taxon-name-part taxon-name-part-type="species">hasenpuschi</tp:taxon-name-part>
              <object-id xmlns:xlink="http://www.w3.org/1999/xlink" content-type="zoobank" xlink:type="simple">http://zoobank.org/63796EB2-1187-4C40-8B57-75563B3BA9B8</object-id>
            </tp:taxon-name><tp:taxon-authority>Riedel</tp:taxon-authority><tp:taxon-status xmlns:xlink="http://www.w3.org/1999/xlink" xlink:type="simple">sp. n.</tp:taxon-status></tp:nomenclature><tp:treatment-sec sec-type="Diagnostic description"><title>Diagnostic description.</title><p>Holotype (Fig. <xref ref-type="fig" rid="F19">17a</xref>). Length 3.22 mm. Color black; antenna and tarsi ferruginous. Body subrhomboid, with marked constriction between pronotum and elytron; in profile convex. Rostrum with median ridge and pair of submedian ridges; intervening furrows with rows of coarse punctures each containing one mesad directed seta; base dorsally protruding, markedly projecting from profile subangularly; epistome posteriorly with subangulate ridge. Forehead coarsely punctate-rugose. Pronotum with sides converging to apex, almost without subapical constriction; foveate-reticulate; each fovea containing one inconspicuous seta; interspaces subglabrous. Elytra cuneiform, from broad rounded humeri markedly converging to narrow apex; base bisinuate; striae deeply incised; intervals costate, with 1-2 rows of small punctures; sutural interval subglabrous except few punctures near base; intervals 2-5 behind middle with inconspicuous transverse patches of narrow recumbent scales. Legs. Femora densely punctate. Profemur with subbasal callus anteriorly projecting. Tibiae subbasally with dorsal angulation; pro- and metatibia subapically with suprauncal denticle. Abdominal ventrites 1-2 laterally swollen, medially forming common cavity; ventrite 5 coarsely punctate, weakly concave. Penis (Fig. <xref ref-type="fig" rid="F19">17b</xref>) with sides of body subparallel; apex subtruncate; endophallus with pair of subtriangular sclerites; transfer apparatus flagelliform; ductus ejaculatorius with distinct bulbus. <bold>Intraspecific variation.</bold> Length 2.59–3.22 mm. Body in smaller specimens and females more slender. Female rostrum dorsally somewhat flattened; median ridge and pair of submedian costae subglabrous; epistome simple. Female abdominal ventrite 5 flat.</p><fig id="F19" position="float" orientation="portrait"><label>Figure 17.</label><caption><p>
          <italic><tp:taxon-name><tp:taxon-name-part taxon-name-part-type="genus">Trigonopterus</tp:taxon-name-part> <tp:taxon-name-part taxon-name-part-type="species">hasenpuschi</tp:taxon-name-part></tp:taxon-name></italic> sp. n., holotype; <bold>a</bold> Habitus <bold>b</bold> Penis.</p></caption><graphic xmlns:xlink="http://www.w3.org/1999/xlink" xlink:href="zookeys-556-097-g019.jpg" position="float" orientation="portrait" xlink:type="simple" id="oo_74046.jpg"/></fig></tp:treatment-sec><tp:treatment-sec sec-type="material"><title>Material examined.</title><p>Holotype (<abbrev xmlns:xlink="http://www.w3.org/1999/xlink" content-type="institution" xlink:title="Queensland Museum, Brisbane, Australia" xlink:type="simple">QMBA</abbrev>): ARC3723 (<abbrev xmlns:xlink="http://www.w3.org/1999/xlink" xlink:title="European Molecular Biology Laboratory" xlink:type="simple">EMBL</abbrev> # LN888205), Queensland, Mission Beach, Clump Mt. N.P., Bicton Hill, <named-content xmlns:xlink="http://www.w3.org/1999/xlink" content-type="dwc:verbatimCoordinates" xlink:type="simple">S17°50.499', <!--PageBreak-->E146°05.905'</named-content>, sample 1, 150 m, 15-IV-2014. Paratypes (<abbrev xmlns:xlink="http://www.w3.org/1999/xlink" content-type="institution" xlink:title="Queensland Museum, Brisbane, Australia" xlink:type="simple">QMBA</abbrev>, <named-content xmlns:xlink="http://www.w3.org/1999/xlink" content-type="dwc:institutional_code" xlink:type="simple">SMNK</named-content>): Queensland: 3 exx, ARC3724 (<abbrev xmlns:xlink="http://www.w3.org/1999/xlink" xlink:title="European Molecular Biology Laboratory" xlink:type="simple">EMBL</abbrev> # LN888206), ARC3725 (<abbrev xmlns:xlink="http://www.w3.org/1999/xlink" xlink:title="European Molecular Biology Laboratory" xlink:type="simple">EMBL</abbrev> # LN888207), ARC3726 (<abbrev xmlns:xlink="http://www.w3.org/1999/xlink" xlink:title="European Molecular Biology Laboratory" xlink:type="simple">EMBL</abbrev> # LN888208), same data as holotype; 2 exx, ARC3740 (<abbrev xmlns:xlink="http://www.w3.org/1999/xlink" xlink:title="European Molecular Biology Laboratory" xlink:type="simple">EMBL</abbrev> # LN888222), ARC3741 (<abbrev xmlns:xlink="http://www.w3.org/1999/xlink" xlink:title="European Molecular Biology Laboratory" xlink:type="simple">EMBL</abbrev> # LN888223), Garradunga, Polly Ck., N Innisfail, Hasenpusch property, <named-content xmlns:xlink="http://www.w3.org/1999/xlink" content-type="dwc:verbatimCoordinates" xlink:type="simple">S17°27.388', E146°01.200'</named-content>, sample 1, 70 m, 16-IV-2014; 1 ex, Garradunga, Polly Ck., N Innisfail, Hasenpusch property, <named-content xmlns:xlink="http://www.w3.org/1999/xlink" content-type="dwc:verbatimCoordinates" xlink:type="simple">S17°27.306', E146°01.214'</named-content>, sample 2, 103 m, 16-IV-2014; 2 exx, Garradunga, Polly Ck., N Innisfail, Hasenpusch property, <named-content xmlns:xlink="http://www.w3.org/1999/xlink" content-type="dwc:verbatimCoordinates" xlink:type="simple">S17°27.252', E146°01.222'</named-content>, sample 3, 105 m, 16-IV-2014; 1 ex, ARC3731 (<abbrev xmlns:xlink="http://www.w3.org/1999/xlink" xlink:title="European Molecular Biology Laboratory" xlink:type="simple">EMBL</abbrev> # LN888213), Garradunga, Polly Ck., N Innisfail, Hasenpusch property, <named-content xmlns:xlink="http://www.w3.org/1999/xlink" content-type="dwc:verbatimCoordinates" xlink:type="simple">S17°27.458', E146°01.227'</named-content>, sample 4, 82 m, 16-IV-2014; 3 exx, Stone Ck. (Hasenpusch), 01-XI-1995-06-II-1996, 100 m, pitfall traps, <named-content xmlns:xlink="http://www.w3.org/1999/xlink" content-type="dwc:verbatimCoordinates" xlink:type="simple">S17°28', E146°01'</named-content>; 2 exx, Kirrama Range, 09-XII-1986, Berlesate 730, <named-content xmlns:xlink="http://www.w3.org/1999/xlink" content-type="dwc:verbatimCoordinates" xlink:type="simple">S18°10', E145°45'</named-content>, rainforest, 700 m, sieved litter; 1 ex, Cardwell range, Upper Broadwater Ck. Valley, 18-XII-1986-14-I-1987, 750 m, RF, Pitfall Traps.</p></tp:treatment-sec><tp:treatment-sec sec-type="Distribution"><title>Distribution.</title><p>Queensland: Mission Beach, Cardwell Range, Kirrama Range, Garradunga.</p></tp:treatment-sec><tp:treatment-sec sec-type="Biology"><title>Biology.</title><p>Sifted from leaf litter in primary forest.</p><!--PageBreak--></tp:treatment-sec><tp:treatment-sec sec-type="Etymology"><title>Etymology.</title><p>This species is named in honor of Jack Hasenpusch (Garradunga), who preserves the habitat of this and other <italic><tp:taxon-name><tp:taxon-name-part taxon-name-part-type="genus">Trigonopterus</tp:taxon-name-part></tp:taxon-name></italic> species on his insect farm.</p></tp:treatment-sec><tp:treatment-sec sec-type="Notes"><title>Notes.</title><p>
              <italic><tp:taxon-name><tp:taxon-name-part taxon-name-part-type="genus">Trigonopterus</tp:taxon-name-part> <tp:taxon-name-part taxon-name-part-type="species">hasenpuschi</tp:taxon-name-part></tp:taxon-name></italic> Riedel, sp. n. was coded as “<italic><tp:taxon-name><tp:taxon-name-part taxon-name-part-type="genus">Trigonopterus</tp:taxon-name-part></tp:taxon-name></italic> sp. 554”.</p></tp:treatment-sec></tp:taxon-treatment>
