# Supplementary material for: Revision of the Australian species of the weevil genus Trigonopterus Fauvel
Source: Zookeys. 2016 Jan 21;(556):97–162. doi: 10.3897/zookeys.556.6126 (PMC4740874; doi:10.3897/zookeys.556.6126)
Supplement: XML Treatment for Trigonopterus hartleyensis [file zookeys.556.6126-treatment19.xml]

<!DOCTYPE tp:taxon-treatment
  PUBLIC "-//TaxonX//DTD Taxonomic Treatment Publishing DTD v0 20100105//EN" "tax-treatment-NSO.dtd">
<tp:taxon-treatment xmlns:tp="http://www.plazi.org/taxpub"><tp:treatment-meta><kwd-group><label>Taxon classification</label><kwd><named-content content-type="kingdom">Animalia</named-content></kwd><kwd><named-content content-type="order">Coleoptera</named-content></kwd><kwd><named-content content-type="family">Curculionidae</named-content></kwd></kwd-group><mixed-citation publication-type="journal"><person-group><name><surname>Riedel</surname><given-names>Alexander</given-names></name><name><surname>Tänzler</surname><given-names>Rene</given-names></name></person-group><article-title>Revision of the Australian species of the weevil genus <italic><tp:taxon-name><tp:taxon-name-part taxon-name-part-type="genus">Trigonopterus</tp:taxon-name-part></tp:taxon-name></italic> Fauvel</article-title><source>Zookeys</source><day>21</day><month>1</month><year>2016</year><volume>2016</volume><issue>556</issue><fpage>97</fpage><lpage>162</lpage><pub-id pub-id-type="doi">10.3897/zookeys.556.6126</pub-id></mixed-citation></tp:treatment-meta><tp:nomenclature><label>18.</label><tp:taxon-name>
              <tp:taxon-name-part taxon-name-part-type="genus">Trigonopterus</tp:taxon-name-part>
              <tp:taxon-name-part taxon-name-part-type="species">hartleyensis</tp:taxon-name-part>
              <object-id xmlns:xlink="http://www.w3.org/1999/xlink" content-type="zoobank" xlink:type="simple">http://zoobank.org/49E719CC-0A8C-4C07-AAE1-9BB31D846F98</object-id>
            </tp:taxon-name><tp:taxon-authority>Riedel</tp:taxon-authority><tp:taxon-status xmlns:xlink="http://www.w3.org/1999/xlink" xlink:type="simple">sp. n.</tp:taxon-status></tp:nomenclature><tp:treatment-sec sec-type="Diagnostic description"><title>Diagnostic description.</title><p>Holotype (Fig. <xref ref-type="fig" rid="F20">18a</xref>). Length 2.14 mm. Color black; antenna and legs ferruginous. Body subglobose, with shallow constriction between pronotum and elytron; in profile convex. Rostrum with median ridge and pair of submedian ridges; intervening furrows with rows of mesad directed setae; base dorsally protruding, markedly projecting from profile; epistome posteriorly with transverse ridge. Forehead coarsely punctate-rugose. Pronotum broad, with sides weakly converging to apex, with distinct subapical constriction; punctate-reticulate; with sparse, narrow, cream-colored scales; in anterior half with indistinct median ridge. Elytra with striae marked by isolated foveae; intervals costate; with sparse, recumbent, cream-colored scales; base bisinuate. Legs. Femora densely punctate. Tibiae subbasally with dorsal angulation. Abdominal ventrites 1-2 foveate; ventrite 1 concave; ventrite 2 swollen, transversely costate; ventrite 5 subbasally with shallow impression. Penis (Fig. <xref ref-type="fig" rid="F20">18b</xref>) with sides of body subparallel; apex rounded; endophallus with pair of elongate sclerites; transfer apparatus short, spiniform; ductus ejaculatorius without bulbus. <bold>Intraspecific variation.</bold> Length 1.90–2.40 mm. Female body subovate. Female rostrum dorsally somewhat flattened; in apical half with submedian rows of punctures; near base with median costa and pair of submedian costae; epistome simple.</p><fig id="F20" position="float" orientation="portrait"><label>Figure 18.</label><caption><p>
          <italic><tp:taxon-name><tp:taxon-name-part taxon-name-part-type="genus">Trigonopterus</tp:taxon-name-part> <tp:taxon-name-part taxon-name-part-type="species">hartleyensis</tp:taxon-name-part></tp:taxon-name></italic> sp. n., holotype; <bold>a</bold> Habitus <bold>b</bold> Penis.</p></caption><graphic xmlns:xlink="http://www.w3.org/1999/xlink" xlink:href="zookeys-556-097-g020.jpg" position="float" orientation="portrait" xlink:type="simple" id="oo_74047.jpg"/></fig></tp:treatment-sec><tp:treatment-sec sec-type="material"><title>Material examined.</title><p>Holotype (<abbrev xmlns:xlink="http://www.w3.org/1999/xlink" content-type="institution" xlink:title="Queensland Museum, Brisbane, Australia" xlink:type="simple">QMBA</abbrev>): ARC3762 (<abbrev xmlns:xlink="http://www.w3.org/1999/xlink" xlink:title="European Molecular Biology Laboratory" xlink:type="simple">EMBL</abbrev> # LN888239), Queensland, Cedar Bay N.P., road between Rossville and Bloomfield, <named-content xmlns:xlink="http://www.w3.org/1999/xlink" content-type="dwc:verbatimCoordinates" xlink:type="simple">S15°47.510', E145°18.141'</named-content>, sample 2-B, 322 m, 01-V-2014. Paratypes (<named-content xmlns:xlink="http://www.w3.org/1999/xlink" content-type="dwc:institutional_code" xlink:type="simple">ANIC</named-content>, <abbrev xmlns:xlink="http://www.w3.org/1999/xlink" content-type="institution" xlink:title="Queensland Museum, Brisbane, Australia" xlink:type="simple">QMBA</abbrev>, <named-content xmlns:xlink="http://www.w3.org/1999/xlink" content-type="dwc:institutional_code" xlink:type="simple">SMNK</named-content>): Queensland: 2 exx, ARC3763 (<abbrev xmlns:xlink="http://www.w3.org/1999/xlink" xlink:title="European Molecular Biology Laboratory" xlink:type="simple">EMBL</abbrev> # LN888240), same data as holotype; 11 exx, ARC3764 (<abbrev xmlns:xlink="http://www.w3.org/1999/xlink" xlink:title="European Molecular Biology Laboratory" xlink:type="simple">EMBL</abbrev> # LN888241), ARC3765 (<abbrev xmlns:xlink="http://www.w3.org/1999/xlink" xlink:title="European Molecular Biology Laboratory" xlink:type="simple">EMBL</abbrev> # LN888242), ARC3766 (<abbrev xmlns:xlink="http://www.w3.org/1999/xlink" xlink:title="European Molecular Biology Laboratory" xlink:type="simple">EMBL</abbrev> # LN888243), 2.5 km W Mt. Hartley, near Rossville – Bloomfield-road, <named-content xmlns:xlink="http://www.w3.org/1999/xlink" content-type="dwc:verbatimCoordinates" xlink:type="simple">S15°47.071', E145°18.701'</named-content>, sample 1, 649 m, 01-V-2014; 1 ex, Cedar Bay N.P., road between Rossville and Bloomfield, <named-content xmlns:xlink="http://www.w3.org/1999/xlink" content-type="dwc:verbatimCoordinates" xlink:type="simple">S15°47.510', E145°18.141'</named-content>, sample 2, 322 m, 29-IV-2014; 5 exx, 2.5 km W Mt. Hartley, near Rossville – Bloomfield-road, <named-content xmlns:xlink="http://www.w3.org/1999/xlink" content-type="dwc:verbatimCoordinates" xlink:type="simple">S15°47.393', E145°18.348'</named-content>, sample 3, 419 m, 01-V-2014; 1 ex, Big Tableland, 740 m, 20-XII-1990-08-I-1991, flight intercept trap, <named-content xmlns:xlink="http://www.w3.org/1999/xlink" content-type="dwc:verbatimCoordinates" xlink:type="simple">S15°43', E145°17'</named-content>; 1 ex, 2.5 km S Mt. Hartley, 08-XII-1993-02-II-1994, pitfalls, <named-content xmlns:xlink="http://www.w3.org/1999/xlink" content-type="dwc:verbatimCoordinates" xlink:type="simple">S15°47', E145°19'</named-content>; 7 exx, Mt Hartley, 30 km S Cooktown, 760 m, SBP62, rainforest litter, 03-VII-1982; 4 exx, Mt. Finnigan, 30 km S Cooktown, 400 m, litter and fungi, rainforest, 01-VII-1982; 2 exx, Mt. Finnigan, 30 km S Cooktown, 400 m, moist litter pockets rainforest, 03-VII-1982; 1 ex, Moses Ck, 4 km NbyE of Mt. Finnigan, Berlesate <named-content xmlns:xlink="http://www.w3.org/1999/xlink" content-type="dwc:institutional_code" xlink:type="simple">ANIC</named-content> 696, sieved rainforest litter, 14-16-X-1980.</p></tp:treatment-sec><tp:treatment-sec sec-type="Distribution"><title>Distribution.</title><p>Queensland: Surroundings of Mt. Hartley.</p><!--PageBreak--></tp:treatment-sec><tp:treatment-sec sec-type="Biology"><title>Biology.</title><p>Sifted from leaf litter in primary forest.</p></tp:treatment-sec><tp:treatment-sec sec-type="Etymology"><title>Etymology.</title><p>This epithet is an adjective based on the name of the type locality, Mt. Hartley.</p></tp:treatment-sec><tp:treatment-sec sec-type="Notes"><title>Notes.</title><p>
              <italic><tp:taxon-name><tp:taxon-name-part taxon-name-part-type="genus">Trigonopterus</tp:taxon-name-part> <tp:taxon-name-part taxon-name-part-type="species">hartleyensis</tp:taxon-name-part></tp:taxon-name></italic> Riedel, sp. n. was coded as “<italic><tp:taxon-name><tp:taxon-name-part taxon-name-part-type="genus">Trigonopterus</tp:taxon-name-part></tp:taxon-name></italic> sp. 555”.</p></tp:treatment-sec></tp:taxon-treatment>
