# Supplementary material for: Revision of the Australian species of the weevil genus Trigonopterus Fauvel
Source: Zookeys. 2016 Jan 21;(556):97–162. doi: 10.3897/zookeys.556.6126 (PMC4740874; doi:10.3897/zookeys.556.6126)
Supplement: XML Treatment for Trigonopterus laetus [file zookeys.556.6126-treatment21.xml]

<!DOCTYPE tp:taxon-treatment
  PUBLIC "-//TaxonX//DTD Taxonomic Treatment Publishing DTD v0 20100105//EN" "tax-treatment-NSO.dtd">
<tp:taxon-treatment xmlns:tp="http://www.plazi.org/taxpub"><tp:treatment-meta><kwd-group><label>Taxon classification</label><kwd><named-content content-type="kingdom">Animalia</named-content></kwd><kwd><named-content content-type="order">Coleoptera</named-content></kwd><kwd><named-content content-type="family">Curculionidae</named-content></kwd></kwd-group><mixed-citation publication-type="journal"><person-group><name><surname>Riedel</surname><given-names>Alexander</given-names></name><name><surname>Tänzler</surname><given-names>Rene</given-names></name></person-group><article-title>Revision of the Australian species of the weevil genus <italic><tp:taxon-name><tp:taxon-name-part taxon-name-part-type="genus">Trigonopterus</tp:taxon-name-part></tp:taxon-name></italic> Fauvel</article-title><source>Zookeys</source><day>21</day><month>1</month><year>2016</year><volume>2016</volume><issue>556</issue><fpage>97</fpage><lpage>162</lpage><pub-id pub-id-type="doi">10.3897/zookeys.556.6126</pub-id></mixed-citation></tp:treatment-meta><tp:nomenclature><label>20.</label><tp:taxon-name>
              <tp:taxon-name-part taxon-name-part-type="genus">Trigonopterus</tp:taxon-name-part>
              <tp:taxon-name-part taxon-name-part-type="species">laetus</tp:taxon-name-part>
            </tp:taxon-name><tp:taxon-authority>(Lea)</tp:taxon-authority><tp:nomenclature-citation-list><tp:nomenclature-citation><tp:taxon-name><tp:taxon-name-part taxon-name-part-type="genus">Idotasia</tp:taxon-name-part> <tp:taxon-name-part taxon-name-part-type="species">laeta</tp:taxon-name-part></tp:taxon-name><comment>Lea, 1913: 610.</comment></tp:nomenclature-citation><tp:nomenclature-citation><tp:taxon-name><tp:taxon-name-part taxon-name-part-type="genus">Trigonopterus</tp:taxon-name-part> <tp:taxon-name-part taxon-name-part-type="species">laetus</tp:taxon-name-part></tp:taxon-name><comment>(Lea): <xref ref-type="bibr" rid="B9">Pullen et al. 2014</xref>: 271.</comment></tp:nomenclature-citation></tp:nomenclature-citation-list></tp:nomenclature><tp:treatment-sec sec-type="Diagnostic description"><title>Diagnostic description.</title><p>Lectotype (Fig. <xref ref-type="fig" rid="F22">20a, c</xref>). Length 2.30 mm. Color black, legs and antenna dark ferruginous. Body subovate, with constriction between pronotum and elytron; in profile with shallow constriction. Rostrum with median ridge and pair of submedian ridges; intervening furrows with rows of white scales; apical 1/3 rugose-punctate. Eyes large, in dorsal position. Pronotum with disk punctate; sides more densely punctate with slightly larger punctures. Elytra subglabrous; along base and humeri with row of large punctures; subapically with sparse small punctures. Legs. Meso- and metafemur dorsally with narrow band of white scales; anteroventral ridge of femora weakly crenulate, terminating 1/3 before apex with minute denticle. Tibial apex with uncus, without premucro. Abdominal ventrite 2 posteriorly forming edge; medially forming common cavity with ventrite 1; ventrite 5 weakly concave, almost flat, nude, microreticulate, sparsely punctate. Penis (Fig. <xref ref-type="fig" rid="F22">20b</xref>) with sides of body subparallel; apex broadly subangulate; body containing two pairs of lyriform sclerites; transfer apparatus short, dentiform; ductus ejaculatorius near insertion to transfer apparatus swollen, subapically with very indistinct bulbus. <bold>Intraspecific variation.</bold> Length 1.96–2.30 mm. Female rostrum subglabrous, with submedian rows of punctures. Female abdominal ventrites 1 and 2 convex, medially flat.</p><fig id="F22" position="float" orientation="portrait"><label>Figure 20.</label><caption><p>
          <italic><tp:taxon-name><tp:taxon-name-part taxon-name-part-type="genus">Trigonopterus</tp:taxon-name-part> <tp:taxon-name-part taxon-name-part-type="species">laetus</tp:taxon-name-part></tp:taxon-name></italic> (Lea), male lectotype; <bold>a</bold> Habitus <bold>b</bold> Penis <bold>c</bold> as mounted originally <bold>d</bold> original labels.</p></caption><graphic xmlns:xlink="http://www.w3.org/1999/xlink" xlink:href="zookeys-556-097-g022.jpg" position="float" orientation="portrait" xlink:type="simple" id="oo_74049.jpg"/></fig></tp:treatment-sec><tp:treatment-sec sec-type="material"><title>Material examined.</title><p>Type specimens. Male, lectotype by present designation (Fig. <xref ref-type="fig" rid="F22">20</xref>) (<named-content xmlns:xlink="http://www.w3.org/1999/xlink" content-type="dwc:institutional_code" xlink:type="simple">SAMA</named-content>): Queensland, Endeavour River (labels Fig. <xref ref-type="fig" rid="F22">20e</xref>), ARC4038 (PCR failed). Female, paralectotype (<named-content xmlns:xlink="http://www.w3.org/1999/xlink" content-type="dwc:institutional_code" xlink:type="simple">SAMA</named-content>), same data as lectotype; 1 paralectotype (<named-content xmlns:xlink="http://www.w3.org/1999/xlink" content-type="dwc:institutional_code" xlink:type="simple">ANIC</named-content> – permanent loan from Macleay Museum), Sue Island. Other specimens (<named-content xmlns:xlink="http://www.w3.org/1999/xlink" content-type="dwc:institutional_code" xlink:type="simple">ANIC</named-content>, <abbrev xmlns:xlink="http://www.w3.org/1999/xlink" content-type="institution" xlink:title="Queensland Museum, Brisbane, Australia" xlink:type="simple">QMBA</abbrev>, <named-content xmlns:xlink="http://www.w3.org/1999/xlink" content-type="dwc:institutional_code" xlink:type="simple">SMNK</named-content>): Queensland: 1 ex, 44 km N of Cairns, beating shrubs, 10-XII-1982; 3 exx, ARC1672 (<abbrev xmlns:xlink="http://www.w3.org/1999/xlink" xlink:title="European Molecular Biology Laboratory" xlink:type="simple">EMBL</abbrev> # LN888161), ARC1673 (<abbrev xmlns:xlink="http://www.w3.org/1999/xlink" xlink:title="European Molecular Biology Laboratory" xlink:type="simple">EMBL</abbrev> # LN888162), ARC1674 (<abbrev xmlns:xlink="http://www.w3.org/1999/xlink" xlink:title="European Molecular Biology Laboratory" xlink:type="simple">EMBL</abbrev> # LN888163), Cooktown, Jensen´s Xing, Pyrethrum, trees &amp; logs, RF, <named-content xmlns:xlink="http://www.w3.org/1999/xlink" content-type="dwc:verbatimCoordinates" xlink:type="simple">S15°26', E145°07'</named-content>, 20 m, 19-22-X-2008; 1 ex, ARC3692 (<abbrev xmlns:xlink="http://www.w3.org/1999/xlink" xlink:title="European Molecular Biology Laboratory" xlink:type="simple">EMBL</abbrev> # LN888179), Cooktown, Mt. Cook N.P., <named-content xmlns:xlink="http://www.w3.org/1999/xlink" content-type="dwc:verbatimCoordinates" xlink:type="simple">S15°28.648', E145°15.793'</named-content>, to <named-content xmlns:xlink="http://www.w3.org/1999/xlink" content-type="dwc:verbatimCoordinates" xlink:type="simple">S15°29.252', E145°15.992'</named-content>, 63-324 m, 24-IV-2014; 2 exx, Cooktown, Mt. Cook N.P., <named-content xmlns:xlink="http://www.w3.org/1999/xlink" content-type="dwc:verbatimCoordinates" xlink:type="simple">S15°29', E145°16'</named-content>,11-12-X-1980; <!--PageBreak--><!--PageBreak-->1 ex, Mt. Webb N.P., <named-content xmlns:xlink="http://www.w3.org/1999/xlink" content-type="dwc:verbatimCoordinates" xlink:type="simple">S15°04', E145°07'</named-content>, ex malaise trap, 27-30-IV-1981; 1 ex, Mt. Webb N.P., <named-content xmlns:xlink="http://www.w3.org/1999/xlink" content-type="dwc:verbatimCoordinates" xlink:type="simple">S15°04', E145°07'</named-content>, 28-30-IX-1980; 2 exx, Mt. Webb N.P., <named-content xmlns:xlink="http://www.w3.org/1999/xlink" content-type="dwc:verbatimCoordinates" xlink:type="simple">S15°04', E145°07'</named-content>, 30-IX-1980; 3 exx, Mt. Webb N.P., <named-content xmlns:xlink="http://www.w3.org/1999/xlink" content-type="dwc:verbatimCoordinates" xlink:type="simple">S15°04', E145°07'</named-content>, 27-30-IV-1981; 3 exx, Mt. Webb N.P., <named-content xmlns:xlink="http://www.w3.org/1999/xlink" content-type="dwc:verbatimCoordinates" xlink:type="simple">S15°04', E145°07'</named-content>, 29-IX-1980; 3 exx, 11 km ENE of Mt. Tozer, <named-content xmlns:xlink="http://www.w3.org/1999/xlink" content-type="dwc:verbatimCoordinates" xlink:type="simple">S12°43', E143°18'</named-content>, beating rainforest vegetation, 11-16-VII-1986; 9 exx, 9 km ENE of Mt. Tozer, <named-content xmlns:xlink="http://www.w3.org/1999/xlink" content-type="dwc:verbatimCoordinates" xlink:type="simple">S12°43', E143°17'</named-content>, beating rainforest vegetation, 05-10-VII-1986; 4 exx, 3 km ENE of Mt. Tozer, <named-content xmlns:xlink="http://www.w3.org/1999/xlink" content-type="dwc:verbatimCoordinates" xlink:type="simple">S12°44', E143°14'</named-content>, beating, 11-16-VII-1986; 1 ex, 3 km ENE of Mt. Tozer, <named-content xmlns:xlink="http://www.w3.org/1999/xlink" content-type="dwc:verbatimCoordinates" xlink:type="simple">S12°44', E143°14'</named-content>, 01-04-VII-1986; 1 ex, 8 km E by N of Mt. Tozer, <named-content xmlns:xlink="http://www.w3.org/1999/xlink" content-type="dwc:verbatimCoordinates" xlink:type="simple">S12°44', E143°17'</named-content>, beating rainforest vegetation, 07-VII-1986; 1 ex, 15 km NE by E Heathlands, sweeping, <named-content xmlns:xlink="http://www.w3.org/1999/xlink" content-type="dwc:verbatimCoordinates" xlink:type="simple">S11°41', E142°42'</named-content>, 15-26-I-1992; 1 ex: West Claudie River, 4 km SW road junction, <named-content xmlns:xlink="http://www.w3.org/1999/xlink" content-type="dwc:verbatimCoordinates" xlink:type="simple">12°44', S 143°15', E</named-content>, 11-XII-1986, malaise; 1 ex, 3 km E Lockerbie, Cape York, Pyrethrum on logs, Rf, 19-23-III-1987; 2 exx, Bamaga, XII-1983.</p></tp:treatment-sec><tp:treatment-sec sec-type="Distribution"><title>Distribution.</title><p>Queensland: Cooktown, Mt. Webb N.P., Heathlands N.P., Iron Range N.P., Lockerbie Scrub.</p></tp:treatment-sec><tp:treatment-sec sec-type="Biology"><title>Biology.</title><p>Beaten from foliage in rainforest.</p></tp:treatment-sec><tp:treatment-sec sec-type="Notes"><title>Notes.</title><p>
              <xref ref-type="bibr" rid="B5">Lea (1913)</xref> did not designate a holotype in the original description nor specify the number of specimens examined. The original description is based on more than one specimen. One pair with the male marked “TY” and one syntype from Sue Island could be examined, but other specimens may exist. The male is here designated as lectotype.</p></tp:treatment-sec><ref-list><ref id="B9"><mixed-citation xmlns:xlink="http://www.w3.org/1999/xlink" xlink:type="simple">
          <person-group><name name-style="western"><surname>Pullen</surname><given-names>KR</given-names></name><name name-style="western"><surname>Jennings</surname><given-names>D</given-names></name><name name-style="western"><surname>Oberprieler</surname><given-names>RG</given-names></name></person-group> (<year>2014</year>) <article-title>Annotated catalogue of Australian weevils (<tp:taxon-name><tp:taxon-name-part taxon-name-part-type="order">Coleoptera</tp:taxon-name-part></tp:taxon-name>: <tp:taxon-name><tp:taxon-name-part taxon-name-part-type="superfamily">Curculionoidea</tp:taxon-name-part></tp:taxon-name>).</article-title> <source>Zootaxa</source> <volume>3896</volume>: <fpage>1</fpage>–<lpage>481</lpage>. doi: <ext-link xlink:type="simple" ext-link-type="doi" xlink:href="10.11646/zootaxa.3896.1.1">10.11646/zootaxa.3896.1.1</ext-link></mixed-citation></ref><ref id="B5"><mixed-citation xmlns:xlink="http://www.w3.org/1999/xlink" xlink:type="simple">
          <person-group><name name-style="western"><surname>Lea</surname><given-names>AM</given-names></name></person-group> (<year>1913</year>) <article-title>Revision of the Australian <tp:taxon-name><tp:taxon-name-part taxon-name-part-type="family">Curculionidae</tp:taxon-name-part></tp:taxon-name> belonging to the subfamily <tp:taxon-name><tp:taxon-name-part taxon-name-part-type="subfamily">Cryptorhynchinae</tp:taxon-name-part></tp:taxon-name>. Part XI.</article-title> <source>Proceedings of the Linnean Society of New South Wales</source> <volume>37</volume>: <fpage>602</fpage>–<lpage>616</lpage>.</mixed-citation></ref></ref-list></tp:taxon-treatment>
