# Supplementary material for: Revision of the Australian species of the weevil genus Trigonopterus Fauvel
Source: Zookeys. 2016 Jan 21;(556):97–162. doi: 10.3897/zookeys.556.6126 (PMC4740874; doi:10.3897/zookeys.556.6126)
Supplement: XML Treatment for Trigonopterus lewisensis [file zookeys.556.6126-treatment22.xml]

<!DOCTYPE tp:taxon-treatment
  PUBLIC "-//TaxonX//DTD Taxonomic Treatment Publishing DTD v0 20100105//EN" "tax-treatment-NSO.dtd">
<tp:taxon-treatment xmlns:tp="http://www.plazi.org/taxpub"><tp:treatment-meta><kwd-group><label>Taxon classification</label><kwd><named-content content-type="kingdom">Animalia</named-content></kwd><kwd><named-content content-type="order">Coleoptera</named-content></kwd><kwd><named-content content-type="family">Curculionidae</named-content></kwd></kwd-group><mixed-citation publication-type="journal"><person-group><name><surname>Riedel</surname><given-names>Alexander</given-names></name><name><surname>Tänzler</surname><given-names>Rene</given-names></name></person-group><article-title>Revision of the Australian species of the weevil genus <italic><tp:taxon-name><tp:taxon-name-part taxon-name-part-type="genus">Trigonopterus</tp:taxon-name-part></tp:taxon-name></italic> Fauvel</article-title><source>Zookeys</source><day>21</day><month>1</month><year>2016</year><volume>2016</volume><issue>556</issue><fpage>97</fpage><lpage>162</lpage><pub-id pub-id-type="doi">10.3897/zookeys.556.6126</pub-id></mixed-citation></tp:treatment-meta><tp:nomenclature><label>21.</label><tp:taxon-name>
              <tp:taxon-name-part taxon-name-part-type="genus">Trigonopterus</tp:taxon-name-part>
              <tp:taxon-name-part taxon-name-part-type="species">lewisensis</tp:taxon-name-part>
              <object-id xmlns:xlink="http://www.w3.org/1999/xlink" content-type="zoobank" xlink:type="simple">http://zoobank.org/252B8FC8-CC37-4D95-9B9B-B38366B15055</object-id>
            </tp:taxon-name><tp:taxon-authority>Riedel</tp:taxon-authority><tp:taxon-status xmlns:xlink="http://www.w3.org/1999/xlink" xlink:type="simple">sp. n.</tp:taxon-status></tp:nomenclature><tp:treatment-sec sec-type="Diagnostic description"><title>Diagnostic description.</title><p>Holotype (Fig. <xref ref-type="fig" rid="F23">21a</xref>). Length 3.03 mm. Color ferruginous. Body elongate-subovate, with distinct constriction between pronotum and elytron; in profile convex. Rostrum with median ridge and pair of submedian ridges ending in apical third; intervening furrows with rows of coarse punctures each containing one mesad directed narrow ochre scale; base dorsally protruding, projecting from profile subangularly; epistome posteriorly with indistinct irregular ridge. Forehead coarsely punctate-rugose. Pronotum with distinct subapical constriction; disk coarsely punctate-reticulate; with median costa; punctures each containing one narrow scale of ochre or white color. Elytra with striae deeply incised; intervals costate-carinate, with dense rows of punctures; punctures containing each one ochre or white narrow scale; base markedly bisinuate. Legs. Femora densely punctate, with sparse ochre scales, with transverse band of larger white scales. Profemur with subbasal callus anteriorly projecting. Tibiae subbasally with dorsal angulation; metatibia with suprauncal tooth. Abdominal ventrites 1-2 laterally swollen, medially forming common cavity, with coarse punctures; ventrite 5 medially concave, laterally swollen and with ochre elongate scales. Penis (Fig. <xref ref-type="fig" rid="F23">21b</xref>) with sides of body subparallel, subapically converging to subtruncate apex; endophallus with large X-shaped sclerite; complex transfer apparatus compact; ductus ejaculatorius without bulbus. <bold>Intraspecific variation.</bold> Length 2.58–3.19 mm. Body of females shorter. Female rostrum basally with median costa <!--PageBreak-->and pair of submedian costae; in apical half subglabrous, punctate; epistome simple. Female abdominal ventrites 1-2 medially flat; ventrite 5 flat.</p><fig id="F23" position="float" orientation="portrait"><label>Figure 21.</label><caption><p>
          <italic><tp:taxon-name><tp:taxon-name-part taxon-name-part-type="genus">Trigonopterus</tp:taxon-name-part> <tp:taxon-name-part taxon-name-part-type="species">lewisensis</tp:taxon-name-part></tp:taxon-name></italic> sp. n., holotype; <bold>a</bold> Habitus <bold>b</bold> Penis.</p></caption><graphic xmlns:xlink="http://www.w3.org/1999/xlink" xlink:href="zookeys-556-097-g023.jpg" position="float" orientation="portrait" xlink:type="simple" id="oo_74050.jpg"/></fig></tp:treatment-sec><tp:treatment-sec sec-type="material"><title>Material examined.</title><p>Holotype (<named-content xmlns:xlink="http://www.w3.org/1999/xlink" content-type="dwc:institutional_code" xlink:type="simple">ANIC</named-content>): ARC4045 (PCR failed), Queensland, Mt. Lewis Rd. via Julatten, 1000 m, rainforest, intercept trap, 11-XI-25-XII-1987. Paratypes (<named-content xmlns:xlink="http://www.w3.org/1999/xlink" content-type="dwc:institutional_code" xlink:type="simple">ANIC</named-content>, <named-content xmlns:xlink="http://www.w3.org/1999/xlink" content-type="dwc:institutional_code" xlink:type="simple">SMNK</named-content>): Queensland: 2 exx, same data as holotype; 1 ex, Mt. Lewis Rd. via Julatten, 1000 m, rainforest, intercept trap, 13-IX-10-X-1987; 1 ex, Mt. Lewis Rd. via Julatten, 1000 m, rainforest, intercept trap, 10-X-11-XI-1987; 1 ex, Mt. Lewis Rd. via Julatten, 01-XII-1975.</p></tp:treatment-sec><tp:treatment-sec sec-type="Distribution"><title>Distribution.</title><p>Queensland: Mt. Lewis Road.</p></tp:treatment-sec><tp:treatment-sec sec-type="Biology"><title>Biology.</title><p>Sifted from leaf litter in primary forest.</p></tp:treatment-sec><tp:treatment-sec sec-type="Etymology"><title>Etymology.</title><p>This epithet is an adjective based on the name of the type locality, Mt. Lewis.</p></tp:treatment-sec></tp:taxon-treatment>
