# Supplementary material for: Revision of the Australian species of the weevil genus Trigonopterus Fauvel
Source: Zookeys. 2016 Jan 21;(556):97–162. doi: 10.3897/zookeys.556.6126 (PMC4740874; doi:10.3897/zookeys.556.6126)
Supplement: XML Treatment for Trigonopterus montanus [file zookeys.556.6126-treatment23.xml]

<!DOCTYPE tp:taxon-treatment
  PUBLIC "-//TaxonX//DTD Taxonomic Treatment Publishing DTD v0 20100105//EN" "tax-treatment-NSO.dtd">
<tp:taxon-treatment xmlns:tp="http://www.plazi.org/taxpub"><tp:treatment-meta><kwd-group><label>Taxon classification</label><kwd><named-content content-type="kingdom">Animalia</named-content></kwd><kwd><named-content content-type="order">Coleoptera</named-content></kwd><kwd><named-content content-type="family">Curculionidae</named-content></kwd></kwd-group><mixed-citation publication-type="journal"><person-group><name><surname>Riedel</surname><given-names>Alexander</given-names></name><name><surname>Tänzler</surname><given-names>Rene</given-names></name></person-group><article-title>Revision of the Australian species of the weevil genus <italic><tp:taxon-name><tp:taxon-name-part taxon-name-part-type="genus">Trigonopterus</tp:taxon-name-part></tp:taxon-name></italic> Fauvel</article-title><source>Zookeys</source><day>21</day><month>1</month><year>2016</year><volume>2016</volume><issue>556</issue><fpage>97</fpage><lpage>162</lpage><pub-id pub-id-type="doi">10.3897/zookeys.556.6126</pub-id></mixed-citation></tp:treatment-meta><tp:nomenclature><label>22.</label><tp:taxon-name>
              <tp:taxon-name-part taxon-name-part-type="genus">Trigonopterus</tp:taxon-name-part>
              <tp:taxon-name-part taxon-name-part-type="species">montanus</tp:taxon-name-part>
              <object-id xmlns:xlink="http://www.w3.org/1999/xlink" content-type="zoobank" xlink:type="simple">http://zoobank.org/4652D7C5-8B0E-45F4-BFF6-4832E9A94CB8</object-id>
            </tp:taxon-name><tp:taxon-authority>Riedel</tp:taxon-authority><tp:taxon-status xmlns:xlink="http://www.w3.org/1999/xlink" xlink:type="simple">sp. n.</tp:taxon-status></tp:nomenclature><tp:treatment-sec sec-type="Diagnostic description"><title>Diagnostic description.</title><p>Holotype (Fig. <xref ref-type="fig" rid="F24">22a</xref>). Length 3.25 mm. Color ferruginous. Body elongate, with distinct constriction between pronotum and elytron; in profile <!--PageBreak-->convex. Rostrum with median ridge and pair of submedian ridges ending in apical third; intervening furrows with rows of coarse punctures each containing one mesad directed narrow scale; base dorsally protruding, gently projecting from profile; epistome posteriorly with 4 denticles. Forehead coarsely punctate-rugose. Pronotum with distinct subapical constriction; disk coarsely punctate-reticulate; with median costa; uneven, near middle with pair of weak swellings; punctures each containing one narrow scale of ochre or white color. Elytra with striae deeply incised, containing coarse punctures; intervals costate, punctate, in basal half partly transversely confluent; punctures containing small ochre scales or larger white scales; base markedly bisinuate. Legs. Femora densely punctate, with sparse scales. Profemur with subbasal callus anteriorly projecting. Tibiae subbasally denticulate; metatibia with suprauncal tooth. Abdominal ventrites 1-2 laterally swollen, medially forming common cavity, with coarse punctures; ventrite 5 in basal half concave, coarsely punctate. Penis (Fig. <xref ref-type="fig" rid="F24">22b</xref>) with sides of body subparallel, widened to subangulate apex; transfer apparatus compact, with pair of triangular sclerites; ductus ejaculatorius without bulbus. <bold>Intraspecific variation.</bold> Length 3.16–3.25 mm. Color ferruginous (ht, 1 pt), or black except tarsi and antenna ferruginous (1 pt). Female rostrum basally with median costa and pair of submedian costae; in apical half subglabrous, punctate; epistome simple. Female abdominal ventrites 1-2 medially flat; ventrite 5 flat.</p><fig id="F24" position="float" orientation="portrait"><label>Figure 22.</label><caption><p>
          <italic><tp:taxon-name><tp:taxon-name-part taxon-name-part-type="genus">Trigonopterus</tp:taxon-name-part> <tp:taxon-name-part taxon-name-part-type="species">montanus</tp:taxon-name-part></tp:taxon-name></italic> sp. n., holotype; <bold>a</bold> Habitus <bold>b</bold> Penis.</p></caption><graphic xmlns:xlink="http://www.w3.org/1999/xlink" xlink:href="zookeys-556-097-g024.jpg" position="float" orientation="portrait" xlink:type="simple" id="oo_74051.jpg"/></fig><!--PageBreak--></tp:treatment-sec><tp:treatment-sec sec-type="material"><title>Material examined.</title><p>Holotype (<named-content xmlns:xlink="http://www.w3.org/1999/xlink" content-type="dwc:institutional_code" xlink:type="simple">ANIC</named-content>): ARC4040 (PCR failed), Queensland, Bellenden Ker Range, Summit TV Stn., <named-content xmlns:xlink="http://www.w3.org/1999/xlink" content-type="dwc:verbatimCoordinates" xlink:type="simple">S17°16', E145°51'</named-content>, 1560 m, rainforest, litter, Q.M. Berlesate No. 565, 29-IV-02-V-1983. Paratypes (<named-content xmlns:xlink="http://www.w3.org/1999/xlink" content-type="dwc:institutional_code" xlink:type="simple">ANIC</named-content>, <named-content xmlns:xlink="http://www.w3.org/1999/xlink" content-type="dwc:institutional_code" xlink:type="simple">SMNK</named-content>): Queensland: 2 exx, same data as holotype.</p></tp:treatment-sec><tp:treatment-sec sec-type="Distribution"><title>Distribution.</title><p>Queensland: Mt. Bellenden Ker.</p></tp:treatment-sec><tp:treatment-sec sec-type="Biology"><title>Biology.</title><p>Sifted from leaf litter in primary forest.</p></tp:treatment-sec><tp:treatment-sec sec-type="Etymology"><title>Etymology.</title><p>This epithet is based on the adjective <italic>montanus</italic> (belonging to a mountain) and refers to the isolated occurrence of the species on the summit of Mt. Bellenden Ker.</p></tp:treatment-sec></tp:taxon-treatment>
