# Supplementary material for: Revision of the Australian species of the weevil genus Trigonopterus Fauvel
Source: Zookeys. 2016 Jan 21;(556):97–162. doi: 10.3897/zookeys.556.6126 (PMC4740874; doi:10.3897/zookeys.556.6126)
Supplement: XML Treatment for Trigonopterus monteithi [file zookeys.556.6126-treatment24.xml]

<!DOCTYPE tp:taxon-treatment
  PUBLIC "-//TaxonX//DTD Taxonomic Treatment Publishing DTD v0 20100105//EN" "tax-treatment-NSO.dtd">
<tp:taxon-treatment xmlns:tp="http://www.plazi.org/taxpub"><tp:treatment-meta><kwd-group><label>Taxon classification</label><kwd><named-content content-type="kingdom">Animalia</named-content></kwd><kwd><named-content content-type="order">Coleoptera</named-content></kwd><kwd><named-content content-type="family">Curculionidae</named-content></kwd></kwd-group><mixed-citation publication-type="journal"><person-group><name><surname>Riedel</surname><given-names>Alexander</given-names></name><name><surname>Tänzler</surname><given-names>Rene</given-names></name></person-group><article-title>Revision of the Australian species of the weevil genus <italic><tp:taxon-name><tp:taxon-name-part taxon-name-part-type="genus">Trigonopterus</tp:taxon-name-part></tp:taxon-name></italic> Fauvel</article-title><source>Zookeys</source><day>21</day><month>1</month><year>2016</year><volume>2016</volume><issue>556</issue><fpage>97</fpage><lpage>162</lpage><pub-id pub-id-type="doi">10.3897/zookeys.556.6126</pub-id></mixed-citation></tp:treatment-meta><tp:nomenclature><label>23.</label><tp:taxon-name>
              <tp:taxon-name-part taxon-name-part-type="genus">Trigonopterus</tp:taxon-name-part>
              <tp:taxon-name-part taxon-name-part-type="species">monteithi</tp:taxon-name-part>
              <object-id xmlns:xlink="http://www.w3.org/1999/xlink" content-type="zoobank" xlink:type="simple">http://zoobank.org/BF36E82F-CE3A-4310-934D-FCF8859275BA</object-id>
            </tp:taxon-name><tp:taxon-authority>Riedel</tp:taxon-authority><tp:taxon-status xmlns:xlink="http://www.w3.org/1999/xlink" xlink:type="simple">sp. n.</tp:taxon-status></tp:nomenclature><tp:treatment-sec sec-type="Diagnostic description"><title>Diagnostic description.</title><p>Holotype (Fig. <xref ref-type="fig" rid="F25">23a</xref>). Length 3.22 mm. Color black; antenna and tarsi ferruginous. Body subrhomboid, with marked constriction between pronotum and elytron; in profile convex. Rostrum with median ridge and pair of submedian ridges; intervening furrows with rows of coarse punctures each containing one mesad directed seta; base dorsally protruding, markedly projecting from profile subangularly; epistome posteriorly with transverse ridge. Forehead coarsely punctate-rugose. Pronotum with sides converging to apex, almost without subapical constriction; foveate-reticulate; each fovea containing one inconspicuous seta; interspaces subglabrous, weakly microreticulate. Elytra cuneiform, from broad rounded humeri markedly converging to narrow apex; base bisinuate; surface microreticulate; striae deeply incised, narrow; intervals flat to weakly costate, with 1-2 rows of small punctures; sutural interval subglabrous except few punctures near base; intervals 2-5 behind middle with inconspicuous transverse patches of narrow recumbent scales. Legs. Femora densely punctate. Profemur with subbasal callus anteriorly projecting. Tibiae subbasally with dorsal angulation; pro- and metatibia subapically with suprauncal denticle. Abdominal ventrites 1-2 laterally swollen, medially forming common cavity; ventrite 5 coarsely punctate, weakly concave. Penis (Fig. <xref ref-type="fig" rid="F25">23b</xref>) with sides of body subparallel; apex subtruncate; endophallus with pair of subtriangular sclerites; transfer apparatus long spiniform; ductus ejaculatorius with distinct bulbus. <bold>Intraspecific variation.</bold> Length 2.04–3.53 mm. Female rostrum dorsally somewhat flattened; median ridge and pair of submedian costae subglabrous; epistome simple. Female abdominal ventrite 5 flat.</p><fig id="F25" position="float" orientation="portrait"><label>Figure 23.</label><caption><p>
          <italic><tp:taxon-name><tp:taxon-name-part taxon-name-part-type="genus">Trigonopterus</tp:taxon-name-part> <tp:taxon-name-part taxon-name-part-type="species">monteithi</tp:taxon-name-part></tp:taxon-name></italic> sp. n., holotype; <bold>a</bold> Habitus <bold>b</bold> Penis.</p></caption><graphic xmlns:xlink="http://www.w3.org/1999/xlink" xlink:href="zookeys-556-097-g025.jpg" position="float" orientation="portrait" xlink:type="simple" id="oo_74052.jpg"/></fig></tp:treatment-sec><tp:treatment-sec sec-type="material"><title>Material examined.</title><p>Holotype (<abbrev xmlns:xlink="http://www.w3.org/1999/xlink" content-type="institution" xlink:title="Queensland Museum, Brisbane, Australia" xlink:type="simple">QMBA</abbrev>): ARC3717 (<abbrev xmlns:xlink="http://www.w3.org/1999/xlink" xlink:title="European Molecular Biology Laboratory" xlink:type="simple">EMBL</abbrev> # LN888199), Queensland, Kuranda, Saddle Mountain Road, <named-content xmlns:xlink="http://www.w3.org/1999/xlink" content-type="dwc:verbatimCoordinates" xlink:type="simple">S16°48.836', E145°39.580'</named-content>, sample 3, 586 m, 31-III-2014. Paratypes (<abbrev xmlns:xlink="http://www.w3.org/1999/xlink" content-type="institution" xlink:title="Queensland Museum, Brisbane, Australia" xlink:type="simple">QMBA</abbrev>, <named-content xmlns:xlink="http://www.w3.org/1999/xlink" content-type="dwc:institutional_code" xlink:type="simple">SMNK</named-content>): Queensland: 1 ex, ARC3716 (<abbrev xmlns:xlink="http://www.w3.org/1999/xlink" xlink:title="European Molecular Biology Laboratory" xlink:type="simple">EMBL</abbrev> # LN888198), same data as holotype; 2 exx, ARC3714 (<abbrev xmlns:xlink="http://www.w3.org/1999/xlink" xlink:title="European Molecular Biology Laboratory" xlink:type="simple">EMBL</abbrev> # LN888196), ARC3715 (<abbrev xmlns:xlink="http://www.w3.org/1999/xlink" xlink:title="European Molecular Biology Laboratory" xlink:type="simple">EMBL</abbrev> # LN888197), Kuranda, Saddle Mountain Road, <named-content xmlns:xlink="http://www.w3.org/1999/xlink" content-type="dwc:verbatimCoordinates" xlink:type="simple">S16°49.094', E145°39.712'</named-content>, sample 2, 637 m, 31-III-2014; 1 ex, 30 km N Kuranda, Black Mt. Rd., rainforest, leafmold, <named-content xmlns:xlink="http://www.w3.org/1999/xlink" content-type="dwc:institutional_code" xlink:type="simple">ANIC</named-content> Berlesate 165, 04-XI-1969; 1 ex, Kuranda, Black Mt. Rd., <named-content xmlns:xlink="http://www.w3.org/1999/xlink" content-type="dwc:verbatimCoordinates" xlink:type="simple">S16°44', E145°34'</named-content>, 350 m, rainforest, <named-content xmlns:xlink="http://www.w3.org/1999/xlink" content-type="dwc:institutional_code" xlink:type="simple">ANIC</named-content> Berlesate 339, 27-VI-1971; 1 ex, <!--PageBreak-->Davies Ck road, 20 km ESE Mareeba, 04-13-XII-88, 750 m, flight intercept trap; 1 ex, 9.6 km S Redlynch, Crystal Cascades, leaf litter, <named-content xmlns:xlink="http://www.w3.org/1999/xlink" content-type="dwc:institutional_code" xlink:type="simple">ANIC</named-content> Berlesate 277, 30-IV-1970; 1 ex, Mt. Formartine South, 24-XI-1990, Berlesate 848, <named-content xmlns:xlink="http://www.w3.org/1999/xlink" content-type="dwc:verbatimCoordinates" xlink:type="simple">E145°37', S16°43'</named-content>, rainforest, 700 m, sieved litter; 2 exx, ARC3750 (<abbrev xmlns:xlink="http://www.w3.org/1999/xlink" xlink:title="European Molecular Biology Laboratory" xlink:type="simple">EMBL</abbrev> # LN888230), ARC3751 (<abbrev xmlns:xlink="http://www.w3.org/1999/xlink" xlink:title="European Molecular Biology Laboratory" xlink:type="simple">EMBL</abbrev> # LN888231), Daintree N.P., NW Mossman, Manjal Jimalji (Devils Thumb) trail, <named-content xmlns:xlink="http://www.w3.org/1999/xlink" content-type="dwc:verbatimCoordinates" xlink:type="simple">S16°23.571', E145°19.058'</named-content>, sample 2, 377 m, 20-IV-2014; 2 exx, ARC3746 (<abbrev xmlns:xlink="http://www.w3.org/1999/xlink" xlink:title="European Molecular Biology Laboratory" xlink:type="simple">EMBL</abbrev> # LN888228), Cape Tribulation, Mt. Sorrow track, <named-content xmlns:xlink="http://www.w3.org/1999/xlink" content-type="dwc:verbatimCoordinates" xlink:type="simple">S16°04.789', E145°27.948'</named-content>, sample 1, 150 m, 09-IV-2014; 2 exx, ARC3745 (<abbrev xmlns:xlink="http://www.w3.org/1999/xlink" xlink:title="European Molecular Biology Laboratory" xlink:type="simple">EMBL</abbrev> # LN888227), Cape Tribulation, Mt. Sorrow track, <named-content xmlns:xlink="http://www.w3.org/1999/xlink" content-type="dwc:verbatimCoordinates" xlink:type="simple">S16°04.579', E145°27.081'</named-content>, sample 6, 283 m, 10-IV-2014; 2 exx, ARC3747 (<abbrev xmlns:xlink="http://www.w3.org/1999/xlink" xlink:title="European Molecular Biology Laboratory" xlink:type="simple">EMBL</abbrev> # LN888229), Cape Tribulation, Mt. Sorrow track, <named-content xmlns:xlink="http://www.w3.org/1999/xlink" content-type="dwc:verbatimCoordinates" xlink:type="simple">S16°04.695', E145°27.690'</named-content>, sample 7, 234 m, 10-IV-2014; 1 ex, 1,5 km NW of Cape Tribulation, site 1, <named-content xmlns:xlink="http://www.w3.org/1999/xlink" content-type="dwc:verbatimCoordinates" xlink:type="simple">S16°05', E145°28'</named-content>, Berlesate 480, 0 m, rainforest, sieved litter, 02-X-1982; 1 ex, 1,5 km NW of Cape Tribulation, site 1, Berlesate 445, <named-content xmlns:xlink="http://www.w3.org/1999/xlink" content-type="dwc:verbatimCoordinates" xlink:type="simple">S16°05', E145°28'</named-content>, 0 m, rainforest, sieved litter, 03-X-1982; 3 exx, 2.0 km W of Cape Tribulation, site 4, <named-content xmlns:xlink="http://www.w3.org/1999/xlink" content-type="dwc:verbatimCoordinates" xlink:type="simple">S16°05', E145°28'</named-content>, 200 m, Berlesate 429, sieved litter, rainforest, 25-IX-1982; 1 ex, 3.0 km W of Cape Tribulation, site 6, <named-content xmlns:xlink="http://www.w3.org/1999/xlink" content-type="dwc:verbatimCoordinates" xlink:type="simple">S16°05', E145°27'</named-content>, 500 m, Berlesate 422, rainforest, sieved litter, 19-IX-1982; 1 ex, 1.5 km W of Cape Tribulation, site 3, 150 <!--PageBreak-->m, baited flight trap, RF, 19-IX-1982; 2 exx, 2.5 km W of Cape Tribulation, site 5, <named-content xmlns:xlink="http://www.w3.org/1999/xlink" content-type="dwc:verbatimCoordinates" xlink:type="simple">S16°05', E145°27'</named-content>, 180 m, Berlesate 533, rainforest, sieved litter, 21-IV-1983; 1 ex, 2.5 km W of Cape Tribulation, site 5, <named-content xmlns:xlink="http://www.w3.org/1999/xlink" content-type="dwc:verbatimCoordinates" xlink:type="simple">S16°05', E145°27'</named-content>, 180 m, Berlesate 502, rainforest, sieved litter, 02-I-1983; 4 exx, Cape Tribulation, 49 km N of Daintree, 10 m, rainforest leaf and log litter, SBP 75, 12-VII-1982; 1 ex, Cape Tribulation, 49 km N of Daintree, 200 m, rainforest leaf litter, SBP 77, 14-VII-1982; 2 exx, Cape Tribulation, 10 m, rainforest streamside flood litter, SBP 79, 14-VII-1982; 1 ex, Table Mtn 10 km S of Cape Tribulation, <named-content xmlns:xlink="http://www.w3.org/1999/xlink" content-type="dwc:verbatimCoordinates" xlink:type="simple">S16°09', E145°26'</named-content>, 320 m, rainforest, sieved litter, 24-IV-1983; 1 ex, 2.0 km W of Cape Tribulation, site 4, <named-content xmlns:xlink="http://www.w3.org/1999/xlink" content-type="dwc:verbatimCoordinates" xlink:type="simple">S16°05', E145°28'</named-content>, 200 m, rainforest, sieved litter, 25-IX-1982; 1 ex, Cape Tribulation Area, S16°03', to <named-content xmlns:xlink="http://www.w3.org/1999/xlink" content-type="dwc:verbatimCoordinates" xlink:type="simple">S16°05', E145°28'</named-content>, 200 m, Winkler <named-content xmlns:xlink="http://www.w3.org/1999/xlink" content-type="dwc:institutional_code" xlink:type="simple">ANIC</named-content> 1234 leaf and log litter, 01-11-V-1992; 3 exx, Thornton Range, <named-content xmlns:xlink="http://www.w3.org/1999/xlink" content-type="dwc:verbatimCoordinates" xlink:type="simple">S16°15', E145°26'</named-content>, 150 m, Berlesate <named-content xmlns:xlink="http://www.w3.org/1999/xlink" content-type="dwc:institutional_code" xlink:type="simple">ANIC</named-content> 327, rainforest, 23-VI-1971; 2 exx, Thornton Range, <named-content xmlns:xlink="http://www.w3.org/1999/xlink" content-type="dwc:verbatimCoordinates" xlink:type="simple">S16°14', E145°26'</named-content>, 100 m, Berlesate <named-content xmlns:xlink="http://www.w3.org/1999/xlink" content-type="dwc:institutional_code" xlink:type="simple">ANIC</named-content> 325, rainforest, 23-VI-1971; 1 ex, Thornton Range, <named-content xmlns:xlink="http://www.w3.org/1999/xlink" content-type="dwc:verbatimCoordinates" xlink:type="simple">S16°14', E145°26'</named-content>, 100 m, Berlesate <named-content xmlns:xlink="http://www.w3.org/1999/xlink" content-type="dwc:institutional_code" xlink:type="simple">ANIC</named-content> 333, rainforest, 24-VI-1971; 4 exx, Thorn Rd., 11-XII-1969; 2 exx, Cooper Ck. near Daintree, <named-content xmlns:xlink="http://www.w3.org/1999/xlink" content-type="dwc:verbatimCoordinates" xlink:type="simple">S16°11', E145°26'</named-content>, 50 m, <named-content xmlns:xlink="http://www.w3.org/1999/xlink" content-type="dwc:institutional_code" xlink:type="simple">ANIC</named-content> Berlesate 334, 22-VI-1971; 1 ex, Mt. Finnigan, 400 m, rainforest, litter and fungi, SPB56, 01-VII-1982; 1 ex, Mt. Finnigan, 400 m, rainforest, moist litter pockets, SPB61, 03-VII-1982; 1 ex, Moses Ck., 4 km NbyE of Mt. Finnigan, <named-content xmlns:xlink="http://www.w3.org/1999/xlink" content-type="dwc:verbatimCoordinates" xlink:type="simple">S15°47', E145°17'</named-content>, sieved rainforest litter, Berlesate <named-content xmlns:xlink="http://www.w3.org/1999/xlink" content-type="dwc:institutional_code" xlink:type="simple">ANIC</named-content> 696, 14-16-X-1980; 3 exx, Julatten, edge of rainforest along creek, ex intercept trap, 21-30-XI-1987; 1 ex, Buchanan Ck., <named-content xmlns:xlink="http://www.w3.org/1999/xlink" content-type="dwc:verbatimCoordinates" xlink:type="simple">S 16°15', E145°26'</named-content>, 140 m, FIT B06F, 11-II-12-III-1998; 3 exx, Buchanan Ck., <named-content xmlns:xlink="http://www.w3.org/1999/xlink" content-type="dwc:verbatimCoordinates" xlink:type="simple">S 16°15', E145°26'</named-content>, 140 m, FIT B06F, 12-III-08-V-1998; 2 exx, Noah Beach, <named-content xmlns:xlink="http://www.w3.org/1999/xlink" content-type="dwc:verbatimCoordinates" xlink:type="simple">S 16°09', E145°26'</named-content>, 10 m, FIT N08F, 15-III-07-V-1998; 2 exx, Noah Beach, <named-content xmlns:xlink="http://www.w3.org/1999/xlink" content-type="dwc:verbatimCoordinates" xlink:type="simple">S 16°09', E145°26'</named-content>, 10 m, FIT N08F, 09-II-15-III-1998; 1 ex, Noah Beach, <named-content xmlns:xlink="http://www.w3.org/1999/xlink" content-type="dwc:verbatimCoordinates" xlink:type="simple">S 16°09', E145°26'</named-content>, 10 m, FIT N09F, 09-II-15-III-1998; 2 exx, Noah Beach, <named-content xmlns:xlink="http://www.w3.org/1999/xlink" content-type="dwc:verbatimCoordinates" xlink:type="simple">S 16°09', E145°26'</named-content>, 10 m, FIT N09F, 15-III-07-V-1998; 1 ex, Daintree, Buchanan Creek, <named-content xmlns:xlink="http://www.w3.org/1999/xlink" content-type="dwc:verbatimCoordinates" xlink:type="simple">S 16°14.39', E145°25.54'</named-content>, 140 m, FIT#6, 15-I-11-II-1998; 2 exx, Daintree, Cooper Creek, <named-content xmlns:xlink="http://www.w3.org/1999/xlink" content-type="dwc:verbatimCoordinates" xlink:type="simple">S 16°09.10', E145°24.19'</named-content>, 140 m, FIT#9, 11-I-10-II-1998; 2 exx, Daintree, Cooper Creek, <named-content xmlns:xlink="http://www.w3.org/1999/xlink" content-type="dwc:verbatimCoordinates" xlink:type="simple">S 16°09', E145°24'</named-content>, 140 m, FIT C05F, 16-III-07-V-1998; 2 exx, Daintree, Thompson Creek, <named-content xmlns:xlink="http://www.w3.org/1999/xlink" content-type="dwc:verbatimCoordinates" xlink:type="simple">S 16°07', E145°25'</named-content>, 80 m, FIT T08F, 10-I-12-II-1998; 1 ex, Daintree, Thompson Creek, <named-content xmlns:xlink="http://www.w3.org/1999/xlink" content-type="dwc:verbatimCoordinates" xlink:type="simple">S 16°07', E145°25'</named-content>, 80 m, FIT T09F, 12-II-15-III-1998; 2 exx, Daintree, Thompson Creek, <named-content xmlns:xlink="http://www.w3.org/1999/xlink" content-type="dwc:verbatimCoordinates" xlink:type="simple">S 16°07', E145°25'</named-content>, 80 m, FIT T09F, 15-III-07-V-1998; 1 ex, Daintree, Thompson Creek, <named-content xmlns:xlink="http://www.w3.org/1999/xlink" content-type="dwc:verbatimCoordinates" xlink:type="simple">S 16°07', E145°25'</named-content>, 80 m, FIT T09F, 10-I-12-II-1998; 10 exx, Daintree, Pimm´s Block, <named-content xmlns:xlink="http://www.w3.org/1999/xlink" content-type="dwc:verbatimCoordinates" xlink:type="simple">S 16°11', E145°24'</named-content>, 100 m, FIT T07F, 13-III-08-V-1998; 1 ex, Daintree, Pimm´s Block, <named-content xmlns:xlink="http://www.w3.org/1999/xlink" content-type="dwc:verbatimCoordinates" xlink:type="simple">S 16°11.33', E145°24.30'</named-content>, 100 m, FIT =6, 08-I-09-II-1998; 1 ex, Hutchinson Ck., <named-content xmlns:xlink="http://www.w3.org/1999/xlink" content-type="dwc:verbatimCoordinates" xlink:type="simple">S 16°13', E145°24'</named-content>, 30 m, FIT H09F, 11-II-14-III-1998; 4 exx, Hutchinson Ck., <named-content xmlns:xlink="http://www.w3.org/1999/xlink" content-type="dwc:verbatimCoordinates" xlink:type="simple">S 16°13', E145°24'</named-content>, 30 m, FIT H09F, 14-III-08-V-1998; 2 exx, Donovan Ck., <named-content xmlns:xlink="http://www.w3.org/1999/xlink" content-type="dwc:verbatimCoordinates" xlink:type="simple">S 16°01', E145°27'</named-content>, 20 m, FIT D09F, 10-II-14-III-1998; 3 exx, Donovan Ck., <named-content xmlns:xlink="http://www.w3.org/1999/xlink" content-type="dwc:verbatimCoordinates" xlink:type="simple">S 16°01', E145°27'</named-content>, 20 m, FIT D07F, 14-III-06-V-1998; 1 ex, Fairy Ck., <named-content xmlns:xlink="http://www.w3.org/1999/xlink" content-type="dwc:verbatimCoordinates" xlink:type="simple">S 16°14', E145°25'</named-content>, 80 m, FIT F07F, 11-II-13-III-1998; 1 ex, Fairy Ck., <named-content xmlns:xlink="http://www.w3.org/1999/xlink" content-type="dwc:verbatimCoordinates" xlink:type="simple">S 16°14', E145°25'</named-content>, 80 m, FIT F07F, 12-I-11-II-1998; 1 ex, Fairy Ck., <named-content xmlns:xlink="http://www.w3.org/1999/xlink" content-type="dwc:verbatimCoordinates" xlink:type="simple">S 16°14', E145°25'</named-content>, 80 m, FIT F01F, 13-III-08-V-1998; 4 exx, ARC3759 <!--PageBreak-->(<abbrev xmlns:xlink="http://www.w3.org/1999/xlink" xlink:title="European Molecular Biology Laboratory" xlink:type="simple">EMBL</abbrev> # LN888236), ARC3760 (<abbrev xmlns:xlink="http://www.w3.org/1999/xlink" xlink:title="European Molecular Biology Laboratory" xlink:type="simple">EMBL</abbrev> # LN888237), ARC3761 (<abbrev xmlns:xlink="http://www.w3.org/1999/xlink" xlink:title="European Molecular Biology Laboratory" xlink:type="simple">EMBL</abbrev> # LN888238), Cedar Bay N.P., road between Rossville and Bloomfield, <named-content xmlns:xlink="http://www.w3.org/1999/xlink" content-type="dwc:verbatimCoordinates" xlink:type="simple">S15°47.510', E145°18.141'</named-content>, sample 2, 322 m, 29-IV-2014; 4 exx, Cedar Bay N.P., road between Rossville and Bloomfield, <named-content xmlns:xlink="http://www.w3.org/1999/xlink" content-type="dwc:verbatimCoordinates" xlink:type="simple">S15°47.510', E145°18.141'</named-content>, sample 2-B, 322 m, 01-V-2014; 3 exx, Cedar Bay N.P., road between Rossville and Bloomfield, <named-content xmlns:xlink="http://www.w3.org/1999/xlink" content-type="dwc:verbatimCoordinates" xlink:type="simple">S15°48.274', E145°18.901'</named-content>, sample 4, 214 m, 29-IV-2014; 1 ex, 3 km NE Mt. Webb, <named-content xmlns:xlink="http://www.w3.org/1999/xlink" content-type="dwc:verbatimCoordinates" xlink:type="simple">S15°03', E145°09'</named-content>, 01-30-X-1980.</p></tp:treatment-sec><tp:treatment-sec sec-type="Distribution"><title>Distribution.</title><p>Queensland: Cairns, Kuranda, Lamb Range, Mt. Formartine South, Cape Tribulation, Daintree N.P., Cedar Bay N.P., Mt. Webb.</p></tp:treatment-sec><tp:treatment-sec sec-type="Biology"><title>Biology.</title><p>Sifted from leaf litter in primary forest.</p></tp:treatment-sec><tp:treatment-sec sec-type="Etymology"><title>Etymology.</title><p>This species is named in honor of Geoff Monteith (Brisbane), who collected the majority of the new Australian <italic><tp:taxon-name><tp:taxon-name-part taxon-name-part-type="genus">Trigonopterus</tp:taxon-name-part></tp:taxon-name></italic> species for the first time and whose help was essential for the success of this study.</p></tp:treatment-sec><tp:treatment-sec sec-type="Notes"><title>Notes.</title><p>
              <italic><tp:taxon-name><tp:taxon-name-part taxon-name-part-type="genus">Trigonopterus</tp:taxon-name-part> <tp:taxon-name-part taxon-name-part-type="species">monteithi</tp:taxon-name-part></tp:taxon-name></italic> Riedel, sp. n. was coded as “<italic><tp:taxon-name><tp:taxon-name-part taxon-name-part-type="genus">Trigonopterus</tp:taxon-name-part></tp:taxon-name></italic> sp. 553”.</p></tp:treatment-sec></tp:taxon-treatment>
