# Supplementary material for: Revision of the Australian species of the weevil genus Trigonopterus Fauvel
Source: Zookeys. 2016 Jan 21;(556):97–162. doi: 10.3897/zookeys.556.6126 (PMC4740874; doi:10.3897/zookeys.556.6126)
Supplement: XML Treatment for Trigonopterus mossmanensis [file zookeys.556.6126-treatment25.xml]

<!DOCTYPE tp:taxon-treatment
  PUBLIC "-//TaxonX//DTD Taxonomic Treatment Publishing DTD v0 20100105//EN" "tax-treatment-NSO.dtd">
<tp:taxon-treatment xmlns:tp="http://www.plazi.org/taxpub"><tp:treatment-meta><kwd-group><label>Taxon classification</label><kwd><named-content content-type="kingdom">Animalia</named-content></kwd><kwd><named-content content-type="order">Coleoptera</named-content></kwd><kwd><named-content content-type="family">Curculionidae</named-content></kwd></kwd-group><mixed-citation publication-type="journal"><person-group><name><surname>Riedel</surname><given-names>Alexander</given-names></name><name><surname>Tänzler</surname><given-names>Rene</given-names></name></person-group><article-title>Revision of the Australian species of the weevil genus <italic><tp:taxon-name><tp:taxon-name-part taxon-name-part-type="genus">Trigonopterus</tp:taxon-name-part></tp:taxon-name></italic> Fauvel</article-title><source>Zookeys</source><day>21</day><month>1</month><year>2016</year><volume>2016</volume><issue>556</issue><fpage>97</fpage><lpage>162</lpage><pub-id pub-id-type="doi">10.3897/zookeys.556.6126</pub-id></mixed-citation></tp:treatment-meta><tp:nomenclature><label>24.</label><tp:taxon-name>
              <tp:taxon-name-part taxon-name-part-type="genus">Trigonopterus</tp:taxon-name-part>
              <tp:taxon-name-part taxon-name-part-type="species">mossmanensis</tp:taxon-name-part>
              <object-id xmlns:xlink="http://www.w3.org/1999/xlink" content-type="zoobank" xlink:type="simple">http://zoobank.org/6B1EA8BB-66D3-437D-9F5B-F27F75DDD450</object-id>
            </tp:taxon-name><tp:taxon-authority>Riedel</tp:taxon-authority><tp:taxon-status xmlns:xlink="http://www.w3.org/1999/xlink" xlink:type="simple">sp. n.</tp:taxon-status></tp:nomenclature><tp:treatment-sec sec-type="Diagnostic description"><title>Diagnostic description.</title><p>Holotype (Fig. <xref ref-type="fig" rid="F26">24a</xref>). Length 1.92 mm. Color ferruginous. Body subovate, with weak constriction between pronotum and elytron; in profile convex. Rostrum with 4 rows of coarse punctures each containing one mesad directed seta; without distinct ridges; base gently projecting from profile; epistome indistinct. Forehead coarsely punctate. Pronotum with indistinct subapical constriction; disk coarsely punctate; punctures each containing one inconspicuous seta, very few with yellow recumbent scales instead. Elytra with striae deeply incised; intervals costate, punctate, with scattered recumbent scales; sutural interval narrow and weakly convex, below level of interval 2; base markedly bisinuate. Legs. Femora densely punctate. Profemur with subbasal callus anteriorly projecting. Tibiae subbasally with dorsal angulation; uncus of protibia slender, hook-shaped, basally continued with ventral tibial outline, markedly curved ventrad towards apex. Abdominal ventrites 1 laterally swollen, medially concave; abdominal ventrite 2 swollen; ventrite 5 microgranulate, weakly concave. Penis (Fig. <xref ref-type="fig" rid="F26">24b</xref>) with sides of body converging, apex subtruncate; transfer apparatus flagelliform, ca. 1.8× longer than body of penis; ductus ejaculatorius without bulbus. <bold>Intraspecific variation.</bold> Length 1.92–2.11 mm. Color ferruginous or black with only legs and head ferruginous. Female rostrum dorsally somewhat flattened; with median costa and pair of submedian costae; epistome simple. Female abdominal ventrites 1-2 medially flat; ventrite 5 coarsely punctate.</p><fig id="F26" position="float" orientation="portrait"><label>Figure 24.</label><caption><p>
          <italic><tp:taxon-name><tp:taxon-name-part taxon-name-part-type="genus">Trigonopterus</tp:taxon-name-part> <tp:taxon-name-part taxon-name-part-type="species">mossmanensis</tp:taxon-name-part></tp:taxon-name></italic> sp. n., holotype; <bold>a</bold> Habitus <bold>b</bold> Penis.</p></caption><graphic xmlns:xlink="http://www.w3.org/1999/xlink" xlink:href="zookeys-556-097-g026.jpg" position="float" orientation="portrait" xlink:type="simple" id="oo_74053.jpg"/></fig></tp:treatment-sec><tp:treatment-sec sec-type="material"><title>Material examined.</title><p>Holotype (<abbrev xmlns:xlink="http://www.w3.org/1999/xlink" content-type="institution" xlink:title="Queensland Museum, Brisbane, Australia" xlink:type="simple">QMBA</abbrev>): ARC3896 (PCR failed), Queensland, Mossman Bluff Track, 5-10 km W Mossman, site 6, 860m, flt. Intercept, 16-30-XII-1988. Paratype (<abbrev xmlns:xlink="http://www.w3.org/1999/xlink" content-type="institution" xlink:title="Queensland Museum, Brisbane, Australia" xlink:type="simple">QMBA</abbrev>) 1 ex, Mossman Bluff Track, 5-10 km W Mossman, site 7, 1000 m, pitfall, 16-30-XII-1988.</p></tp:treatment-sec><tp:treatment-sec sec-type="Distribution"><title>Distribution.</title><p>Queensland: Mossman Bluff.</p><!--PageBreak--></tp:treatment-sec><tp:treatment-sec sec-type="Biology"><title>Biology.</title><p>Sifted from leaf litter in primary forest.</p></tp:treatment-sec><tp:treatment-sec sec-type="Etymology"><title>Etymology.</title><p>This epithet is an adjective based on the name of the type locality, Mossman.</p></tp:treatment-sec></tp:taxon-treatment>
