# Supplementary material for: Revision of the Australian species of the weevil genus Trigonopterus Fauvel
Source: Zookeys. 2016 Jan 21;(556):97–162. doi: 10.3897/zookeys.556.6126 (PMC4740874; doi:10.3897/zookeys.556.6126)
Supplement: XML Treatment for Trigonopterus oberprieleri [file zookeys.556.6126-treatment26.xml]

<!DOCTYPE tp:taxon-treatment
  PUBLIC "-//TaxonX//DTD Taxonomic Treatment Publishing DTD v0 20100105//EN" "tax-treatment-NSO.dtd">
<tp:taxon-treatment xmlns:tp="http://www.plazi.org/taxpub"><tp:treatment-meta><kwd-group><label>Taxon classification</label><kwd><named-content content-type="kingdom">Animalia</named-content></kwd><kwd><named-content content-type="order">Coleoptera</named-content></kwd><kwd><named-content content-type="family">Curculionidae</named-content></kwd></kwd-group><mixed-citation publication-type="journal"><person-group><name><surname>Riedel</surname><given-names>Alexander</given-names></name><name><surname>Tänzler</surname><given-names>Rene</given-names></name></person-group><article-title>Revision of the Australian species of the weevil genus <italic><tp:taxon-name><tp:taxon-name-part taxon-name-part-type="genus">Trigonopterus</tp:taxon-name-part></tp:taxon-name></italic> Fauvel</article-title><source>Zookeys</source><day>21</day><month>1</month><year>2016</year><volume>2016</volume><issue>556</issue><fpage>97</fpage><lpage>162</lpage><pub-id pub-id-type="doi">10.3897/zookeys.556.6126</pub-id></mixed-citation></tp:treatment-meta><tp:nomenclature><label>25.</label><tp:taxon-name>
              <tp:taxon-name-part taxon-name-part-type="genus">Trigonopterus</tp:taxon-name-part>
              <tp:taxon-name-part taxon-name-part-type="species">oberprieleri</tp:taxon-name-part>
              <object-id xmlns:xlink="http://www.w3.org/1999/xlink" content-type="zoobank" xlink:type="simple">http://zoobank.org/9E38DA44-1AD6-45FE-ACE9-FC4679E643D3</object-id>
            </tp:taxon-name><tp:taxon-authority>Riedel</tp:taxon-authority><tp:taxon-status xmlns:xlink="http://www.w3.org/1999/xlink" xlink:type="simple">sp. n.</tp:taxon-status></tp:nomenclature><tp:treatment-sec sec-type="Diagnostic description"><title>Diagnostic description.</title><p>Holotype (Fig. <xref ref-type="fig" rid="F27">25a</xref>). Length 3.11 mm. Color black; antenna and legs ferruginous. Body subovate, with marked constriction between pronotum and elytron; in profile convex. Rostrum with median costa and pair of submedian costae; intervening furrows with rows of coarse punctures each containing one mesad directed seta; base dorsally protruding, markedly projecting from profile subangularly; epistome posteriorly with irregular ridge. Forehead coarsely punctate-rugose. Pronotum with subapical constriction; disk coarsely punctate; with median costa, bordered by pair of submedian longitudinal impressions. Elytra with striae deeply incised; intervals costate, microreticulate, punctate, with scattered recumbent white scales; base markedly bisinuate. Legs. Femora densely punctate. Profemur with subbasal callus <!--PageBreak-->anteriorly projecting. Tibiae subbasally with dorsal angulation; metatibia in apical third with blunt suprauncal projection. Metaventrite and abdominal ventrites 1-2 laterally swollen, medially forming common cavity; metaventrite and abdominal ventrite 1 with dense erect setae, abdominal ventrite 2 with erect scales; ventrite 5 punctate, weakly concave. Penis (Fig. <xref ref-type="fig" rid="F27">25b</xref>) with sides of body subparallel, apex subtruncate, with weak median incision; transfer apparatus flagelliform, curved ventrad, subequal to body of penis; ductus ejaculatorius near insertion to transfer apparatus sclerotized, forming S-shaped ribbon longer than flagellum; without bulbus. <bold>Intraspecific variation.</bold> Length 2.55–3.14 mm. Female body more slender. Female rostrum dorsally somewhat flattened; median costa and pair of submedian costae subglabrous; epistome simple. Female abdominal ventrites 1-2 medially flat; ventrite 5 punctate, concave.</p><fig id="F27" position="float" orientation="portrait"><label>Figure 25.</label><caption><p>
          <italic><tp:taxon-name><tp:taxon-name-part taxon-name-part-type="genus">Trigonopterus</tp:taxon-name-part> <tp:taxon-name-part taxon-name-part-type="species">oberprieleri</tp:taxon-name-part></tp:taxon-name></italic> sp. n., holotype; <bold>a</bold> Habitus <bold>b</bold> Penis.</p></caption><graphic xmlns:xlink="http://www.w3.org/1999/xlink" xlink:href="zookeys-556-097-g027.jpg" position="float" orientation="portrait" xlink:type="simple" id="oo_74055.jpg"/></fig></tp:treatment-sec><tp:treatment-sec sec-type="material"><title>Material examined.</title><p>Holotype (<abbrev xmlns:xlink="http://www.w3.org/1999/xlink" content-type="institution" xlink:title="Queensland Museum, Brisbane, Australia" xlink:type="simple">QMBA</abbrev>): ARC3742 (<abbrev xmlns:xlink="http://www.w3.org/1999/xlink" xlink:title="European Molecular Biology Laboratory" xlink:type="simple">EMBL</abbrev> # LN888224), Queensland, Cape Tribulation, Mt. Sorrow track, <named-content xmlns:xlink="http://www.w3.org/1999/xlink" content-type="dwc:verbatimCoordinates" xlink:type="simple">S16°04.579', E145°27.081'</named-content>, sample 6, 283 m, 10-IV-2014. Paratypes (<abbrev xmlns:xlink="http://www.w3.org/1999/xlink" content-type="institution" xlink:title="Queensland Museum, Brisbane, Australia" xlink:type="simple">QMBA</abbrev>, <named-content xmlns:xlink="http://www.w3.org/1999/xlink" content-type="dwc:institutional_code" xlink:type="simple">SMNK</named-content>): Queensland: 2 exx, ARC3743 (<abbrev xmlns:xlink="http://www.w3.org/1999/xlink" xlink:title="European Molecular Biology Laboratory" xlink:type="simple">EMBL</abbrev> # LN888225), ARC3744 (<abbrev xmlns:xlink="http://www.w3.org/1999/xlink" xlink:title="European Molecular Biology Laboratory" xlink:type="simple">EMBL</abbrev> # LN888226), same data as holotype; 3 exx, Cape Tribulation, Mt. Sorrow track, <named-content xmlns:xlink="http://www.w3.org/1999/xlink" content-type="dwc:verbatimCoordinates" xlink:type="simple">S16°04.491', E145°26.873'</named-content>, sample 3, 343 m, 10-IV-2014; 1 ex, ARC3767 (<abbrev xmlns:xlink="http://www.w3.org/1999/xlink" xlink:title="European Molecular Biology Laboratory" xlink:type="simple">EMBL</abbrev> # LN888244), 2,5 km W Mt. Hartley, near Rossville – Bloomfield-road, <named-content xmlns:xlink="http://www.w3.org/1999/xlink" content-type="dwc:verbatimCoordinates" xlink:type="simple">S15°47.393', E145°18.348'</named-content>,sample 3, 419 m, 01-V-2014; 1 ex, Daintree N.P.,Thompson Ck., <named-content xmlns:xlink="http://www.w3.org/1999/xlink" content-type="dwc:verbatimCoordinates" xlink:type="simple">S16°07', E145°25'</named-content>, FIT T01f, 10-I-12-II-1998.</p><!--PageBreak--></tp:treatment-sec><tp:treatment-sec sec-type="Distribution"><title>Distribution.</title><p>Queensland: Daintree N.P., Surroundings of Mt. Hartley.</p></tp:treatment-sec><tp:treatment-sec sec-type="Biology"><title>Biology.</title><p>Sifted from leaf litter in primary forest.</p></tp:treatment-sec><tp:treatment-sec sec-type="Etymology"><title>Etymology.</title><p>This species is named in honor of Rolf Oberprieler, who made available for study the many <italic><tp:taxon-name><tp:taxon-name-part taxon-name-part-type="genus">Trigonopterus</tp:taxon-name-part></tp:taxon-name></italic> specimens in the <named-content xmlns:xlink="http://www.w3.org/1999/xlink" content-type="dwc:institutional_code" xlink:type="simple">ANIC</named-content>.</p></tp:treatment-sec><tp:treatment-sec sec-type="Notes"><title>Notes.</title><p>
              <italic><tp:taxon-name><tp:taxon-name-part taxon-name-part-type="genus">Trigonopterus</tp:taxon-name-part> <tp:taxon-name-part taxon-name-part-type="species">oberprieleri</tp:taxon-name-part></tp:taxon-name></italic> Riedel, sp. n. was coded as “<italic><tp:taxon-name><tp:taxon-name-part taxon-name-part-type="genus">Trigonopterus</tp:taxon-name-part></tp:taxon-name></italic> sp. 557”.</p></tp:treatment-sec></tp:taxon-treatment>
