# Supplementary material for: Revision of the Australian species of the weevil genus Trigonopterus Fauvel
Source: Zookeys. 2016 Jan 21;(556):97–162. doi: 10.3897/zookeys.556.6126 (PMC4740874; doi:10.3897/zookeys.556.6126)
Supplement: XML Treatment for Trigonopterus robertsi [file zookeys.556.6126-treatment27.xml]

<!DOCTYPE tp:taxon-treatment
  PUBLIC "-//TaxonX//DTD Taxonomic Treatment Publishing DTD v0 20100105//EN" "tax-treatment-NSO.dtd">
<tp:taxon-treatment xmlns:tp="http://www.plazi.org/taxpub"><tp:treatment-meta><kwd-group><label>Taxon classification</label><kwd><named-content content-type="kingdom">Animalia</named-content></kwd><kwd><named-content content-type="order">Coleoptera</named-content></kwd><kwd><named-content content-type="family">Curculionidae</named-content></kwd></kwd-group><mixed-citation publication-type="journal"><person-group><name><surname>Riedel</surname><given-names>Alexander</given-names></name><name><surname>Tänzler</surname><given-names>Rene</given-names></name></person-group><article-title>Revision of the Australian species of the weevil genus <italic><tp:taxon-name><tp:taxon-name-part taxon-name-part-type="genus">Trigonopterus</tp:taxon-name-part></tp:taxon-name></italic> Fauvel</article-title><source>Zookeys</source><day>21</day><month>1</month><year>2016</year><volume>2016</volume><issue>556</issue><fpage>97</fpage><lpage>162</lpage><pub-id pub-id-type="doi">10.3897/zookeys.556.6126</pub-id></mixed-citation></tp:treatment-meta><tp:nomenclature><label>26.</label><tp:taxon-name>
              <tp:taxon-name-part taxon-name-part-type="genus">Trigonopterus</tp:taxon-name-part>
              <tp:taxon-name-part taxon-name-part-type="species">robertsi</tp:taxon-name-part>
              <object-id xmlns:xlink="http://www.w3.org/1999/xlink" content-type="zoobank" xlink:type="simple">http://zoobank.org/AB656BB2-7AB2-493B-B9E9-B39442D750DB</object-id>
            </tp:taxon-name><tp:taxon-authority>Riedel</tp:taxon-authority><tp:taxon-status xmlns:xlink="http://www.w3.org/1999/xlink" xlink:type="simple">sp. n.</tp:taxon-status></tp:nomenclature><tp:treatment-sec sec-type="Diagnostic description"><title>Diagnostic description.</title><p>Holotype (Fig. <xref ref-type="fig" rid="F28">26a</xref>). Length 2.88 mm. Color ferruginous. Body subovate, with distinct constriction between pronotum and elytron; in profile convex. Rostrum with median ridge and pair of submedian ridges ending in apical third; intervening furrows with rows of coarse punctures each containing one mesad directed narrow scale; base dorsally protruding, markedly projecting from profile subangularly; epistome posteriorly with subangulate ridge. Forehead coarsely punctate-rugose. Pronotum with distinct subapical constriction; disk coarsely punctate-reticulate; with median costa; uneven, with weak swelling at center of disk; punctures each containing one narrow ochre scale. Elytra with striae deeply incised; intervals costate-carinate; with rows of narrow ochre scales and larger white scales; base markedly bisinuate. Legs. Femora densely punctate, with sparse ochre scales, with transverse band of larger white scales. Profemur with subbasal callus anteriorly projecting. Tibiae subbasally with dorsal angulation; metatibia with suprauncal tooth. Abdominal ventrites 1-2 laterally swollen, medially forming common cavity, with coarse punctures; ventrite 5 weakly concave, in basal half with ochre scales. Penis (Fig. <xref ref-type="fig" rid="F28">26b</xref>) with sides of body subparallel, with constriction in front of middle, continued subparallel to subangulate apex; transfer apparatus flagelliform, directed basad, its length subequal to body of penis; ductus ejaculatorius without bulbus. <bold>Intraspecific variation.</bold> Length 2.58–3.08 mm. Color ferruginous or almost black with only tarsi and antenna ferruginous. Female rostrum with median costa and pair of submedian costae; epistome simple. Female abdominal ventrites 1-2 medially flat; ventrite 5 flat.</p><fig id="F28" position="float" orientation="portrait"><label>Figure 26.</label><caption><p>
          <italic><tp:taxon-name><tp:taxon-name-part taxon-name-part-type="genus">Trigonopterus</tp:taxon-name-part> <tp:taxon-name-part taxon-name-part-type="species">robertsi</tp:taxon-name-part></tp:taxon-name></italic> sp. n., holotype; <bold>a</bold> Habitus <bold>b</bold> Penis.</p></caption><graphic xmlns:xlink="http://www.w3.org/1999/xlink" xlink:href="zookeys-556-097-g028.jpg" position="float" orientation="portrait" xlink:type="simple" id="oo_74056.jpg"/></fig></tp:treatment-sec><tp:treatment-sec sec-type="material"><title>Material examined.</title><p>Holotype (<abbrev xmlns:xlink="http://www.w3.org/1999/xlink" content-type="institution" xlink:title="Queensland Museum, Brisbane, Australia" xlink:type="simple">QMBA</abbrev>): ARC3727 (<abbrev xmlns:xlink="http://www.w3.org/1999/xlink" xlink:title="European Molecular Biology Laboratory" xlink:type="simple">EMBL</abbrev> # LN888209), Queensland, Mt. Finnigan, ascent from Shiptons Flat, <named-content xmlns:xlink="http://www.w3.org/1999/xlink" content-type="dwc:verbatimCoordinates" xlink:type="simple">S15°49.001', E145°16.853'</named-content>, 1075 m, sample 1, 28-IV-2014. Paratypes (<abbrev xmlns:xlink="http://www.w3.org/1999/xlink" content-type="institution" xlink:title="Queensland Museum, Brisbane, Australia" xlink:type="simple">QMBA</abbrev>, <named-content xmlns:xlink="http://www.w3.org/1999/xlink" content-type="dwc:institutional_code" xlink:type="simple">SMNK</named-content>): Queensland: 5 exx, ARC3728 (<abbrev xmlns:xlink="http://www.w3.org/1999/xlink" xlink:title="European Molecular Biology Laboratory" xlink:type="simple">EMBL</abbrev> # LN888210), ARC3729 (<abbrev xmlns:xlink="http://www.w3.org/1999/xlink" xlink:title="European Molecular Biology Laboratory" xlink:type="simple">EMBL</abbrev> # LN888211), ARC3730 (<abbrev xmlns:xlink="http://www.w3.org/1999/xlink" xlink:title="European Molecular Biology Laboratory" xlink:type="simple">EMBL</abbrev> # LN888212), same data as holotype; 1 ex, Mt. Finnigan, ascent from Shiptons Flat, <named-content xmlns:xlink="http://www.w3.org/1999/xlink" content-type="dwc:verbatimCoordinates" xlink:type="simple">S15°48.935', E145°16.669'</named-content>, 1048 m, sample 2, 28-IV-2014; 1 ex, Mt. Finnigan, site 4, <named-content xmlns:xlink="http://www.w3.org/1999/xlink" content-type="dwc:verbatimCoordinates" xlink:type="simple">S15°48', E145°17'</named-content>,1060 m, pitfalls, 04-XII-1990-17-I-1991; 1 ex, Finnigan summit, <named-content xmlns:xlink="http://www.w3.org/1999/xlink" content-type="dwc:verbatimCoordinates" xlink:type="simple">S15°49', E145°17'</named-content>, 1100 m, rainforest, stick brushing, Berlesate 979, 21-XI-1998; 1 ex, 4,0 km W of Cape Tribulation, site 8, 720 m, rainforest pitfall traps, sieved litter, 23-IX-7-X-1982; 1 ex, Mt. Hartley summit, <named-content xmlns:xlink="http://www.w3.org/1999/xlink" content-type="dwc:verbatimCoordinates" xlink:type="simple">S15°46', E145°19'</named-content>, 790 m, intercept trap, 08-XI-1995-16-I-1996; 2 exx, Mt. Hartley summit, <named-content xmlns:xlink="http://www.w3.org/1999/xlink" content-type="dwc:verbatimCoordinates" xlink:type="simple">S15°46', E145°19'</named-content>, 750 m, pitfall traps, 08-XI-1995-16-I-1996.</p><!--PageBreak--></tp:treatment-sec><tp:treatment-sec sec-type="Distribution"><title>Distribution.</title><p>Queensland: W Cape Tribulation, Mt. Finnigan, Mt. Hartley.</p></tp:treatment-sec><tp:treatment-sec sec-type="Biology"><title>Biology.</title><p>Sifted from leaf litter in primary forest.</p></tp:treatment-sec><tp:treatment-sec sec-type="Etymology"><title>Etymology.</title><p>This species is named in honor of the naturalist Lewis Roberts (Shiptons Flat), whose guiding help was essential for the discovery of this species.</p></tp:treatment-sec><tp:treatment-sec sec-type="Notes"><title>Notes.</title><p>
              <italic><tp:taxon-name><tp:taxon-name-part taxon-name-part-type="genus">Trigonopterus</tp:taxon-name-part> <tp:taxon-name-part taxon-name-part-type="species">robertsi</tp:taxon-name-part></tp:taxon-name></italic> Riedel, sp. n. was coded as “<italic><tp:taxon-name><tp:taxon-name-part taxon-name-part-type="genus">Trigonopterus</tp:taxon-name-part></tp:taxon-name></italic> sp. 556”.</p></tp:treatment-sec></tp:taxon-treatment>
