# Supplementary material for: Revision of the Australian species of the weevil genus Trigonopterus Fauvel
Source: Zookeys. 2016 Jan 21;(556):97–162. doi: 10.3897/zookeys.556.6126 (PMC4740874; doi:10.3897/zookeys.556.6126)
Supplement: XML Treatment for Trigonopterus rostralis [file zookeys.556.6126-treatment28.xml]

<!DOCTYPE tp:taxon-treatment
  PUBLIC "-//TaxonX//DTD Taxonomic Treatment Publishing DTD v0 20100105//EN" "tax-treatment-NSO.dtd">
<tp:taxon-treatment xmlns:tp="http://www.plazi.org/taxpub"><tp:treatment-meta><kwd-group><label>Taxon classification</label><kwd><named-content content-type="kingdom">Animalia</named-content></kwd><kwd><named-content content-type="order">Coleoptera</named-content></kwd><kwd><named-content content-type="family">Curculionidae</named-content></kwd></kwd-group><mixed-citation publication-type="journal"><person-group><name><surname>Riedel</surname><given-names>Alexander</given-names></name><name><surname>Tänzler</surname><given-names>Rene</given-names></name></person-group><article-title>Revision of the Australian species of the weevil genus <italic><tp:taxon-name><tp:taxon-name-part taxon-name-part-type="genus">Trigonopterus</tp:taxon-name-part></tp:taxon-name></italic> Fauvel</article-title><source>Zookeys</source><day>21</day><month>1</month><year>2016</year><volume>2016</volume><issue>556</issue><fpage>97</fpage><lpage>162</lpage><pub-id pub-id-type="doi">10.3897/zookeys.556.6126</pub-id></mixed-citation></tp:treatment-meta><tp:nomenclature><label>27.</label><tp:taxon-name>
              <tp:taxon-name-part taxon-name-part-type="genus">Trigonopterus</tp:taxon-name-part>
              <tp:taxon-name-part taxon-name-part-type="species">rostralis</tp:taxon-name-part>
            </tp:taxon-name><tp:taxon-authority>(Lea)</tp:taxon-authority><tp:nomenclature-citation-list><tp:nomenclature-citation><tp:taxon-name><tp:taxon-name-part taxon-name-part-type="genus">Idotasia</tp:taxon-name-part> <tp:taxon-name-part taxon-name-part-type="species">rostralis</tp:taxon-name-part></tp:taxon-name><comment>Lea, 1928: 155–156.</comment></tp:nomenclature-citation><tp:nomenclature-citation><tp:taxon-name><tp:taxon-name-part taxon-name-part-type="genus">Trigonopterus</tp:taxon-name-part> <tp:taxon-name-part taxon-name-part-type="species">rostralis</tp:taxon-name-part></tp:taxon-name><comment>(Lea): <xref ref-type="bibr" rid="B9">Pullen et al. 2014</xref>: 271.</comment></tp:nomenclature-citation></tp:nomenclature-citation-list></tp:nomenclature><tp:treatment-sec sec-type="Diagnostic description"><title>Diagnostic description.</title><p>Lectotype (Fig. <xref ref-type="fig" rid="F29">27a</xref>). Length 3.81 mm. Color black; legs and antenna ferruginous. Body subovate; in dorsal aspect and in profile with constriction between pronotum and elytron. Rostrum slender, dorsally with glabrous median carina; in basal half clothed with mesad directed, white, spatulate scales; subapically subglabrous, punctate, sparsely setose. Eyes large, in dorsal position. Pronotum large; disk separated from sides by distinct edge; disk subglabrous, densely punctate with minute punctures, posterolateral and anterolateral corner clothed with white scales; sides in anterior 1/3 clothed with white scales. Elytra subglabrous, punctate with minute punc<!--PageBreak--><!--PageBreak-->tures; basal margin bordered by row of large punctures continued behind humeri. Legs. Profemur large; anterior face with white scales. Mesofemur and metafemur dorsally densely squamose with white scales, with distinct dorsoposterior edge. Abdominal ventrite 5 flat. Aedeagus (Fig. <xref ref-type="fig" rid="F29">27b</xref>) with body in basal half subparallel, widened in apical half; extended into acute median process; ductus ejaculatorius subapically with weak bulbus. <bold>Intraspecific variation.</bold> Length 3.22–3.81 mm. Female rostrum dorsally largely subglabrous, with sublateral rows of minute punctures; in basal 1/5 punctate-rugose, sparsely clothed with white scales.</p><fig id="F29" position="float" orientation="portrait"><label>Figure 27.</label><caption><p>
          <italic><tp:taxon-name><tp:taxon-name-part taxon-name-part-type="genus">Trigonopterus</tp:taxon-name-part> <tp:taxon-name-part taxon-name-part-type="species">rostralis</tp:taxon-name-part></tp:taxon-name></italic> (Lea), male lectotype; <bold>a</bold> Habitus <bold>b</bold> Penis <bold>c</bold> as mounted originally <bold>d</bold> original labels.</p></caption><graphic xmlns:xlink="http://www.w3.org/1999/xlink" xlink:href="zookeys-556-097-g029.jpg" position="float" orientation="portrait" xlink:type="simple" id="oo_74057.jpg"/></fig></tp:treatment-sec><tp:treatment-sec sec-type="material"><title>Material examined.</title><p>Type specimens. Male, lectotype by present designation (<named-content xmlns:xlink="http://www.w3.org/1999/xlink" content-type="dwc:institutional_code" xlink:type="simple">SAMA</named-content>): Queensland, Torres Straits (labels Fig. <xref ref-type="fig" rid="F29">27e</xref>), ARC4037 (PCR failed). Female, paralectotype (<named-content xmlns:xlink="http://www.w3.org/1999/xlink" content-type="dwc:institutional_code" xlink:type="simple">SAMA</named-content>), same data as lectotype. Other specimens (<abbrev xmlns:xlink="http://www.w3.org/1999/xlink" content-type="institution" xlink:title="Queensland Museum, Brisbane, Australia" xlink:type="simple">QMBA</abbrev>, <named-content xmlns:xlink="http://www.w3.org/1999/xlink" content-type="dwc:institutional_code" xlink:type="simple">SAMA</named-content>, <named-content xmlns:xlink="http://www.w3.org/1999/xlink" content-type="dwc:institutional_code" xlink:type="simple">SMNK</named-content>): Queensland: 1 ex, 3 km ENE of Mt.Tozer, <named-content xmlns:xlink="http://www.w3.org/1999/xlink" content-type="dwc:verbatimCoordinates" xlink:type="simple">S12°44', E143°14'</named-content>, Malaise trap; 28-VI-04-VII-1986; 4 exx, 11 km ENE of Mt.Tozer, <named-content xmlns:xlink="http://www.w3.org/1999/xlink" content-type="dwc:verbatimCoordinates" xlink:type="simple">S12°43', E143°18'</named-content>, 5-10-VII-1986; 1 ex, 9 km ENE of Mt.Tozer, <named-content xmlns:xlink="http://www.w3.org/1999/xlink" content-type="dwc:verbatimCoordinates" xlink:type="simple">S12°43', E143°17'</named-content>, swept from undergrowth, 5-10-VII-1986; 4 exx, 9 km ENE of Mt.Tozer, <named-content xmlns:xlink="http://www.w3.org/1999/xlink" content-type="dwc:verbatimCoordinates" xlink:type="simple">S12°43', E143°17'</named-content>, 11-16-VII-1986; 2 exx, 9 km ENE of Mt.Tozer, <named-content xmlns:xlink="http://www.w3.org/1999/xlink" content-type="dwc:verbatimCoordinates" xlink:type="simple">S12°43', E143°17'</named-content>, Malaise trap, 11-16-VII-1986; 1 ex, 11 km ENE of Mt.Tozer, <named-content xmlns:xlink="http://www.w3.org/1999/xlink" content-type="dwc:verbatimCoordinates" xlink:type="simple">S12°43', E143°18'</named-content>, swept from undergrowth, 11-16-VII-1986; 1 ex, 11 km ENE of Mt.Tozer, <named-content xmlns:xlink="http://www.w3.org/1999/xlink" content-type="dwc:verbatimCoordinates" xlink:type="simple">S12°43', E143°18'</named-content>, ex yellow trays, 11-16-VII-1986; 2 exx, Claudie River, 4 km SW road junction, <named-content xmlns:xlink="http://www.w3.org/1999/xlink" content-type="dwc:verbatimCoordinates" xlink:type="simple">S12°44', E143°15'</named-content>, 04-XII-1986.</p></tp:treatment-sec><tp:treatment-sec sec-type="Distribution"><title>Distribution.</title><p>Queensland: Torres Strait, Iron Range N.P.</p></tp:treatment-sec><tp:treatment-sec sec-type="Biology"><title>Biology.</title><p>Swept and beaten from forest undergrowth.</p></tp:treatment-sec><tp:treatment-sec sec-type="Notes"><title>Notes.</title><p>
              <xref ref-type="bibr" rid="B6">Lea’s (1928)</xref> description is based on a male and a female specimen, and although Lea marked the male with a handwritten “TY” on its card, as he usually did to indicate the specimen he regarded to be the type, he did not designate it as the holotype in his description. This male is here designated as lectotype to ensure stability of nomenclature in case additional syntypes are discovered that belong to different species.</p></tp:treatment-sec><ref-list><ref id="B9"><mixed-citation xmlns:xlink="http://www.w3.org/1999/xlink" xlink:type="simple">
          <person-group><name name-style="western"><surname>Pullen</surname><given-names>KR</given-names></name><name name-style="western"><surname>Jennings</surname><given-names>D</given-names></name><name name-style="western"><surname>Oberprieler</surname><given-names>RG</given-names></name></person-group> (<year>2014</year>) <article-title>Annotated catalogue of Australian weevils (<tp:taxon-name><tp:taxon-name-part taxon-name-part-type="order">Coleoptera</tp:taxon-name-part></tp:taxon-name>: <tp:taxon-name><tp:taxon-name-part taxon-name-part-type="superfamily">Curculionoidea</tp:taxon-name-part></tp:taxon-name>).</article-title> <source>Zootaxa</source> <volume>3896</volume>: <fpage>1</fpage>–<lpage>481</lpage>. doi: <ext-link xlink:type="simple" ext-link-type="doi" xlink:href="10.11646/zootaxa.3896.1.1">10.11646/zootaxa.3896.1.1</ext-link></mixed-citation></ref><ref id="B6"><mixed-citation xmlns:xlink="http://www.w3.org/1999/xlink" xlink:type="simple">
          <person-group><name name-style="western"><surname>Lea</surname><given-names>AM</given-names></name></person-group> (<year>1928</year>) <article-title>Australian <tp:taxon-name><tp:taxon-name-part taxon-name-part-type="family">Curculionidae</tp:taxon-name-part></tp:taxon-name> of the subfamilies Haplonycides and Cryptorhynchides.</article-title> <source>Transactions and Proceedings of the Royal Society of South Australia</source> <volume>52</volume>: <fpage>95</fpage>–<lpage>164</lpage>.</mixed-citation></ref></ref-list></tp:taxon-treatment>
