# Supplementary material for: Revision of the Australian species of the weevil genus Trigonopterus Fauvel
Source: Zookeys. 2016 Jan 21;(556):97–162. doi: 10.3897/zookeys.556.6126 (PMC4740874; doi:10.3897/zookeys.556.6126)
Supplement: XML Treatment for Trigonopterus sculptirostris [file zookeys.556.6126-treatment29.xml]

<!DOCTYPE tp:taxon-treatment
  PUBLIC "-//TaxonX//DTD Taxonomic Treatment Publishing DTD v0 20100105//EN" "tax-treatment-NSO.dtd">
<tp:taxon-treatment xmlns:tp="http://www.plazi.org/taxpub"><tp:treatment-meta><kwd-group><label>Taxon classification</label><kwd><named-content content-type="kingdom">Animalia</named-content></kwd><kwd><named-content content-type="order">Coleoptera</named-content></kwd><kwd><named-content content-type="family">Curculionidae</named-content></kwd></kwd-group><mixed-citation publication-type="journal"><person-group><name><surname>Riedel</surname><given-names>Alexander</given-names></name><name><surname>Tänzler</surname><given-names>Rene</given-names></name></person-group><article-title>Revision of the Australian species of the weevil genus <italic><tp:taxon-name><tp:taxon-name-part taxon-name-part-type="genus">Trigonopterus</tp:taxon-name-part></tp:taxon-name></italic> Fauvel</article-title><source>Zookeys</source><day>21</day><month>1</month><year>2016</year><volume>2016</volume><issue>556</issue><fpage>97</fpage><lpage>162</lpage><pub-id pub-id-type="doi">10.3897/zookeys.556.6126</pub-id></mixed-citation></tp:treatment-meta><tp:nomenclature><label>28.</label><tp:taxon-name>
              <tp:taxon-name-part taxon-name-part-type="genus">Trigonopterus</tp:taxon-name-part>
              <tp:taxon-name-part taxon-name-part-type="species">sculptirostris</tp:taxon-name-part>
            </tp:taxon-name><tp:taxon-authority>(Lea)</tp:taxon-authority><tp:nomenclature-citation-list><tp:nomenclature-citation><tp:taxon-name><tp:taxon-name-part taxon-name-part-type="genus">Idotasia</tp:taxon-name-part> <tp:taxon-name-part taxon-name-part-type="species">sculptirostris</tp:taxon-name-part></tp:taxon-name><comment>Lea, 1928: 154–155.</comment></tp:nomenclature-citation><tp:nomenclature-citation><tp:taxon-name><tp:taxon-name-part taxon-name-part-type="genus">Trigonopterus</tp:taxon-name-part> <tp:taxon-name-part taxon-name-part-type="species">sculptirostris</tp:taxon-name-part></tp:taxon-name><comment>(Lea): <xref ref-type="bibr" rid="B9">Pullen et al. 2014</xref>: 271.</comment></tp:nomenclature-citation></tp:nomenclature-citation-list></tp:nomenclature><tp:treatment-sec sec-type="Diagnostic description"><title>Diagnostic description.</title><p>Lectotype (Fig. <xref ref-type="fig" rid="F30">28a</xref>). Length 2.24 mm. Color black. Body subovate, almost without constriction between pronotum and elytron; in profile evenly convex. Rostrum with sharp median ridge and pair of sharp submedian ridges; intervening furrows with rows of white scales; apical 1/3 rugose-punctate. Eyes with dorsal margin bordered by furrow. Forehead punctate. Pronotum with disk densely punctate with small punctures; sides sparsely shallowly foveate. Elytra subglabrous, striae marked rows of small punctures; humeri laterally with row of large punctures. Legs with sparse white scales; anteroventral ridge of pro- and mesofemur with acute tooth, metafemur with blunt tooth. Metafemur dorsally with sparse white scales; posterior surface with furrow containing row of scales parallel to ventral edge, subdorsally with row of coarse <!--PageBreak--><!--PageBreak-->punctures. Tibial apex with uncus, without premucro. Abdominal ventrite 2 posteriorly costate resembling ventrite 3, anteriorly declivous to concave ventrite 1; ventrite 5 weakly concave, punctate, sparsely clothed with erect scales and setae. Penis (Fig. <xref ref-type="fig" rid="F30">28b</xref>) with sides of body subparallel, weakly concave; apex with median triangular extension confluent with outline of apex; transfer apparatus short, dentiform, supported by lyriform sclerite; ductus ejaculatorius without bulbus. <bold>Intraspecific variation.</bold> Length 2.14–2.80 mm. Female rostrum with dorsal ridges less distinct, only in basal half; apical 1/2 rugose-punctate. Female abdominal ventrites 1 and 2 medially flat; female abdominal ventrite 5 flat.</p><fig id="F30" position="float" orientation="portrait"><label>Figure 28.</label><caption><p>
          <italic><tp:taxon-name><tp:taxon-name-part taxon-name-part-type="genus">Trigonopterus</tp:taxon-name-part> <tp:taxon-name-part taxon-name-part-type="species">sculptirostris</tp:taxon-name-part></tp:taxon-name></italic> (Lea), male lectotype; <bold>a</bold> Habitus <bold>b</bold> Penis <bold>c</bold> as mounted originally <bold>d</bold> original labels.</p></caption><graphic xmlns:xlink="http://www.w3.org/1999/xlink" xlink:href="zookeys-556-097-g030.jpg" position="float" orientation="portrait" xlink:type="simple" id="oo_74058.jpg"/></fig></tp:treatment-sec><tp:treatment-sec sec-type="material"><title>Material examined.</title><p>Type specimens. Male, lectotype by present designation (Fig. <xref ref-type="fig" rid="F30">28</xref>) (<abbrev xmlns:xlink="http://www.w3.org/1999/xlink" content-type="institution" xlink:title="Queensland Museum, Brisbane, Australia" xlink:type="simple">QMBA</abbrev>): Queensland, Dunk Island, coll. H. Hacker, VIII-1927 (labels Fig. <xref ref-type="fig" rid="F30">28e</xref>), ARC4039 (PCR failed). Female, paralectotype (<named-content xmlns:xlink="http://www.w3.org/1999/xlink" content-type="dwc:institutional_code" xlink:type="simple">SAMA</named-content>), same data as lectotype. Other specimens (<named-content xmlns:xlink="http://www.w3.org/1999/xlink" content-type="dwc:institutional_code" xlink:type="simple">ANIC</named-content>, <named-content xmlns:xlink="http://www.w3.org/1999/xlink" content-type="dwc:institutional_code" xlink:type="simple">SMNK</named-content>): Queensland: 10 exx, ARC3669 (<abbrev xmlns:xlink="http://www.w3.org/1999/xlink" xlink:title="European Molecular Biology Laboratory" xlink:type="simple">EMBL</abbrev> # LN888170), ARC3670 (<abbrev xmlns:xlink="http://www.w3.org/1999/xlink" xlink:title="European Molecular Biology Laboratory" xlink:type="simple">EMBL</abbrev> # LN888171), ARC3671 (<abbrev xmlns:xlink="http://www.w3.org/1999/xlink" xlink:title="European Molecular Biology Laboratory" xlink:type="simple">EMBL</abbrev> # LN888172), Kuranda N.P., Saddle Mountain Road, <named-content xmlns:xlink="http://www.w3.org/1999/xlink" content-type="dwc:verbatimCoordinates" xlink:type="simple">S16°48.882', E145°38.870'</named-content>, to <named-content xmlns:xlink="http://www.w3.org/1999/xlink" content-type="dwc:verbatimCoordinates" xlink:type="simple">S16°48.559', E145°39.458'</named-content>, 380–475 m, 31-III-2014; 40 exx, ARC3681 (<abbrev xmlns:xlink="http://www.w3.org/1999/xlink" xlink:title="European Molecular Biology Laboratory" xlink:type="simple">EMBL</abbrev> # LN888173), ARC3682 (<abbrev xmlns:xlink="http://www.w3.org/1999/xlink" xlink:title="European Molecular Biology Laboratory" xlink:type="simple">EMBL</abbrev> # LN888174), ARC3683 (<abbrev xmlns:xlink="http://www.w3.org/1999/xlink" xlink:title="European Molecular Biology Laboratory" xlink:type="simple">EMBL</abbrev> # LN888175), ARC3684 (<abbrev xmlns:xlink="http://www.w3.org/1999/xlink" xlink:title="European Molecular Biology Laboratory" xlink:type="simple">EMBL</abbrev> # LN888176), Mission Beach, Clump Mt. N.P., Bicton Hill, <named-content xmlns:xlink="http://www.w3.org/1999/xlink" content-type="dwc:verbatimCoordinates" xlink:type="simple">S17°50.146', E146°06.023'</named-content>, to <named-content xmlns:xlink="http://www.w3.org/1999/xlink" content-type="dwc:verbatimCoordinates" xlink:type="simple">S17°50.499', E146°05.905'</named-content>, 36-240 m, 14-IV-2014; 5 exx, ARC3687 (<abbrev xmlns:xlink="http://www.w3.org/1999/xlink" xlink:title="European Molecular Biology Laboratory" xlink:type="simple">EMBL</abbrev> # LN888177), ARC3688 (<abbrev xmlns:xlink="http://www.w3.org/1999/xlink" xlink:title="European Molecular Biology Laboratory" xlink:type="simple">EMBL</abbrev> # LN888178), Djiru N.P., road between Mission Beach and El Arish, <named-content xmlns:xlink="http://www.w3.org/1999/xlink" content-type="dwc:verbatimCoordinates" xlink:type="simple">S17°52.053', E146°04.093'</named-content>, 75 m, 15-IV-2014; 2 exx, Julatten, edge of rainforest along creek, ex intercept trap, 20-X-21-XI-1987; 20 exx, ARC3756 (<abbrev xmlns:xlink="http://www.w3.org/1999/xlink" xlink:title="European Molecular Biology Laboratory" xlink:type="simple">EMBL</abbrev> # LN888233), ARC3757 (<abbrev xmlns:xlink="http://www.w3.org/1999/xlink" xlink:title="European Molecular Biology Laboratory" xlink:type="simple">EMBL</abbrev> # LN888234), ARC3758 (<abbrev xmlns:xlink="http://www.w3.org/1999/xlink" xlink:title="European Molecular Biology Laboratory" xlink:type="simple">EMBL</abbrev> # LN888235), Daintree N.P., NW Mossman, Manjal Jimalji (Devils Thumb) trail, <named-content xmlns:xlink="http://www.w3.org/1999/xlink" content-type="dwc:verbatimCoordinates" xlink:type="simple">S16°23.653', E145°19.724'</named-content>, to <named-content xmlns:xlink="http://www.w3.org/1999/xlink" content-type="dwc:verbatimCoordinates" xlink:type="simple">S16°23.664', E145°18.531'</named-content>, 100-700 m, 20-IV-2014; 1 ex, Donovan Ck., <named-content xmlns:xlink="http://www.w3.org/1999/xlink" content-type="dwc:verbatimCoordinates" xlink:type="simple">S16°01', E145°27'</named-content>, 20 m, FIT D03F, 10-II-14-III-1998; 1 ex, ARC3861 (<abbrev xmlns:xlink="http://www.w3.org/1999/xlink" xlink:title="European Molecular Biology Laboratory" xlink:type="simple">EMBL</abbrev> # LN888245), Mt. Finnigan, ascent from Shiptons Flat, <named-content xmlns:xlink="http://www.w3.org/1999/xlink" content-type="dwc:verbatimCoordinates" xlink:type="simple">S15°48.620', E145°16.329'</named-content>, to <named-content xmlns:xlink="http://www.w3.org/1999/xlink" content-type="dwc:verbatimCoordinates" xlink:type="simple">S15°49.043', E145°16.780'</named-content>, 700-1000 m, 28-IV-2014.</p></tp:treatment-sec><tp:treatment-sec sec-type="Distribution"><title>Distribution.</title><p>Queensland: Mission Beach, Dunk Island; Kuranda, Julatten, Daintree N.P., Mt. Finnigan.</p></tp:treatment-sec><tp:treatment-sec sec-type="Biology"><title>Biology.</title><p>Beaten from foliage in rainforest.</p></tp:treatment-sec><tp:treatment-sec sec-type="Notes"><title>Notes.</title><p>
              <xref ref-type="bibr" rid="B6">Lea (1928)</xref> did not designate a holotype in the original description nor specify the number of specimens examined. The original description is based on more than one specimen. One pair with the male marked “TY” could be examined but other specimens may exist. The male is here designated lectotype to ensure stability of nomenclature in case additional syntypes are discovered that belong to different species.</p></tp:treatment-sec><ref-list><ref id="B9"><mixed-citation xmlns:xlink="http://www.w3.org/1999/xlink" xlink:type="simple">
          <person-group><name name-style="western"><surname>Pullen</surname><given-names>KR</given-names></name><name name-style="western"><surname>Jennings</surname><given-names>D</given-names></name><name name-style="western"><surname>Oberprieler</surname><given-names>RG</given-names></name></person-group> (<year>2014</year>) <article-title>Annotated catalogue of Australian weevils (<tp:taxon-name><tp:taxon-name-part taxon-name-part-type="order">Coleoptera</tp:taxon-name-part></tp:taxon-name>: <tp:taxon-name><tp:taxon-name-part taxon-name-part-type="superfamily">Curculionoidea</tp:taxon-name-part></tp:taxon-name>).</article-title> <source>Zootaxa</source> <volume>3896</volume>: <fpage>1</fpage>–<lpage>481</lpage>. doi: <ext-link xlink:type="simple" ext-link-type="doi" xlink:href="10.11646/zootaxa.3896.1.1">10.11646/zootaxa.3896.1.1</ext-link></mixed-citation></ref><ref id="B6"><mixed-citation xmlns:xlink="http://www.w3.org/1999/xlink" xlink:type="simple">
          <person-group><name name-style="western"><surname>Lea</surname><given-names>AM</given-names></name></person-group> (<year>1928</year>) <article-title>Australian <tp:taxon-name><tp:taxon-name-part taxon-name-part-type="family">Curculionidae</tp:taxon-name-part></tp:taxon-name> of the subfamilies Haplonycides and Cryptorhynchides.</article-title> <source>Transactions and Proceedings of the Royal Society of South Australia</source> <volume>52</volume>: <fpage>95</fpage>–<lpage>164</lpage>.</mixed-citation></ref></ref-list></tp:taxon-treatment>
