# Supplementary material for: Revision of the Australian species of the weevil genus Trigonopterus Fauvel
Source: Zookeys. 2016 Jan 21;(556):97–162. doi: 10.3897/zookeys.556.6126 (PMC4740874; doi:10.3897/zookeys.556.6126)
Supplement: XML Treatment for Trigonopterus squamosus [file zookeys.556.6126-treatment30.xml]

<!DOCTYPE tp:taxon-treatment
  PUBLIC "-//TaxonX//DTD Taxonomic Treatment Publishing DTD v0 20100105//EN" "tax-treatment-NSO.dtd">
<tp:taxon-treatment xmlns:tp="http://www.plazi.org/taxpub"><tp:treatment-meta><kwd-group><label>Taxon classification</label><kwd><named-content content-type="kingdom">Animalia</named-content></kwd><kwd><named-content content-type="order">Coleoptera</named-content></kwd><kwd><named-content content-type="family">Curculionidae</named-content></kwd></kwd-group><mixed-citation publication-type="journal"><person-group><name><surname>Riedel</surname><given-names>Alexander</given-names></name><name><surname>Tänzler</surname><given-names>Rene</given-names></name></person-group><article-title>Revision of the Australian species of the weevil genus <italic><tp:taxon-name><tp:taxon-name-part taxon-name-part-type="genus">Trigonopterus</tp:taxon-name-part></tp:taxon-name></italic> Fauvel</article-title><source>Zookeys</source><day>21</day><month>1</month><year>2016</year><volume>2016</volume><issue>556</issue><fpage>97</fpage><lpage>162</lpage><pub-id pub-id-type="doi">10.3897/zookeys.556.6126</pub-id></mixed-citation></tp:treatment-meta><tp:nomenclature><label>29.</label><tp:taxon-name>
              <tp:taxon-name-part taxon-name-part-type="genus">Trigonopterus</tp:taxon-name-part>
              <tp:taxon-name-part taxon-name-part-type="species">squamosus</tp:taxon-name-part>
            </tp:taxon-name><tp:taxon-authority>(Lea)</tp:taxon-authority><tp:nomenclature-citation-list><tp:nomenclature-citation><tp:taxon-name><tp:taxon-name-part taxon-name-part-type="genus">Idotasia</tp:taxon-name-part> <tp:taxon-name-part taxon-name-part-type="species">squamosa</tp:taxon-name-part></tp:taxon-name><comment>Lea, 1928: 155.</comment></tp:nomenclature-citation><tp:nomenclature-citation><tp:taxon-name><tp:taxon-name-part taxon-name-part-type="genus">Trigonopterus</tp:taxon-name-part> <tp:taxon-name-part taxon-name-part-type="species">squamosus</tp:taxon-name-part></tp:taxon-name><comment>(Lea): <xref ref-type="bibr" rid="B24">Zimmerman 1992</xref>: 376.</comment></tp:nomenclature-citation></tp:nomenclature-citation-list></tp:nomenclature><tp:treatment-sec sec-type="Diagnostic description"><title>Diagnostic description.</title><p>Lectotype (Fig. <xref ref-type="fig" rid="F31">29a</xref>). Length 2.10 mm. Color ferruginous; integument partly covered with brown or white scales, partly abraded. Body <!--PageBreak--><!--PageBreak-->subrhomboid, with weak constriction between pronotum and elytron; in profile evenly convex. Rostrum with median ridge and pair of less distinct submedian ridges; covered with white scales. Eyes large, in subdorsal position. Forehead punctate, covered with brown scales. Pronotum coarsely punctate, covered with scales inserting at punctures, interspaces polished; disk clothed with brown scales, laterally and subapically with white scales. Elytra with striae deeply incised, narrow; intervals flat, each with two rows of scales largely covering surface, sutural interval with only one row; abraded scales leaving small punctures at point of insertion; subbasally and subapically clothed with white scales, remainder with brown scales and sparse white scales. Legs. Fore- and hind leg broken off and glued separately to card; largely covered with white scales except subglabrous posterior face of meso- and metafemur. Profemur with anteroventral ridge basally abruptly ending forming blunt angle; with subovate, slightly concave subbasal callus. Tibial apex with uncus and minute premucro. Abdominal ventrite 1-2 laterally swollen, medially concave. Penis (Fig. <xref ref-type="fig" rid="F31">29b</xref>) with sides of body subparallel to rounded apex; transfer apparatus simple, spiniform, supported by pair of small elongate sclerites; ductus ejaculatorius without bulbus. <bold>Female paralectotype</bold>: Length 2.40 mm. Body wider, rather subovate. Rostrum in apical half subglabrous, with sublateral sparse rows of scales. Abdominal ventrites 1 and 2 medially flat. <bold>Intraspecific variation.</bold> Length 2.00–2.40 mm.</p><fig id="F31" position="float" orientation="portrait"><label>Figure 29.</label><caption><p>
          <italic><tp:taxon-name><tp:taxon-name-part taxon-name-part-type="genus">Trigonopterus</tp:taxon-name-part> <tp:taxon-name-part taxon-name-part-type="species">squamosus</tp:taxon-name-part></tp:taxon-name></italic> (Lea), male lectotype; <bold>a</bold> Habitus <bold>b</bold> Penis <bold>c</bold> paralectotype <bold>d</bold> as mounted originally <bold>e</bold> original labels.</p></caption><graphic xmlns:xlink="http://www.w3.org/1999/xlink" xlink:href="zookeys-556-097-g031.jpg" position="float" orientation="portrait" xlink:type="simple" id="oo_74059.jpg"/></fig></tp:treatment-sec><tp:treatment-sec sec-type="material"><title>Material examined.</title><p>Type specimens. Male, lectotype by present designation (<abbrev xmlns:xlink="http://www.w3.org/1999/xlink" content-type="institution" xlink:title="Queensland Museum, Brisbane, Australia" xlink:type="simple">QMBA</abbrev>): Queensland, Caloundra, coll. H. Hacker, 20-I (labels Fig. <xref ref-type="fig" rid="F31">29e</xref>), ARC4036 (PCR failed). Female, paralectotype (<named-content xmlns:xlink="http://www.w3.org/1999/xlink" content-type="dwc:institutional_code" xlink:type="simple">SAMA</named-content>), ARC4035 (PCR failed), same data as lectotype. Other specimens (<abbrev xmlns:xlink="http://www.w3.org/1999/xlink" content-type="institution" xlink:title="Queensland Museum, Brisbane, Australia" xlink:type="simple">QMBA</abbrev>, <named-content xmlns:xlink="http://www.w3.org/1999/xlink" content-type="dwc:institutional_code" xlink:type="simple">SMNK</named-content>): Queensland: 7 exx, Fraser Isl., Lake Allom, <named-content xmlns:xlink="http://www.w3.org/1999/xlink" content-type="dwc:verbatimCoordinates" xlink:type="simple">S25°11', E153°13'</named-content>, ANZES Exped., XI-1992.</p></tp:treatment-sec><tp:treatment-sec sec-type="Distribution"><title>Distribution.</title><p>Queensland: Caloundra, Fraser Isl..</p></tp:treatment-sec><tp:treatment-sec sec-type="Biology"><title>Biology.</title><p>Beaten from foliage of undergrowth in relatively dry forest.</p></tp:treatment-sec><tp:treatment-sec sec-type="Notes"><title>Notes.</title><p>
              <xref ref-type="bibr" rid="B6">Lea (1928)</xref> did not designate a holotype in the original description nor specify the exact number of specimens examined. One pair with the female marked “TY” could be examined but other specimens may exist. The male syntype is here designated lectotype. The diagnosis of this species is difficult, and E. C. Zimmerman (unpublished note in QMBS) and <xref ref-type="bibr" rid="B9">Pullen et al. (2014)</xref> considered its name to be synonymous with that of <italic><tp:taxon-name><tp:taxon-name-part taxon-name-part-type="genus">Trigonopterus</tp:taxon-name-part> <tp:taxon-name-part taxon-name-part-type="species">striatipennis</tp:taxon-name-part></tp:taxon-name></italic> (Lea). However, specimens collected at one locality of North Stradbroke Island fall into two highly divergent clusters based on CO1 sequences. These sequence clusters are correlated with relatively subtle differences in the male genitalia. One is identical to the species described from North Stradbroke Island by <xref ref-type="bibr" rid="B6">Lea (1928)</xref>, i.e. <italic><tp:taxon-name><tp:taxon-name-part taxon-name-part-type="genus">Trigonopterus</tp:taxon-name-part> <tp:taxon-name-part taxon-name-part-type="species">striatipennis</tp:taxon-name-part></tp:taxon-name></italic>; the other is close to <italic><tp:taxon-name><tp:taxon-name-part taxon-name-part-type="genus">Trigonopterus</tp:taxon-name-part> <tp:taxon-name-part taxon-name-part-type="species">squamosus</tp:taxon-name-part></tp:taxon-name></italic>. There remains some uncertainty whether all populations of this complex belong to the same two sibling species or if additional cryptic species exist. Sequence data from specimens of additional localities need to be analyzed for a final clarification. The specimen illustrated by <xref ref-type="bibr" rid="B24">Zimmerman (1992</xref>, p. 377, plate 492) shows a specimen of <italic><tp:taxon-name><tp:taxon-name-part taxon-name-part-type="genus">Trigonopterus</tp:taxon-name-part> <tp:taxon-name-part taxon-name-part-type="species">striatipennis</tp:taxon-name-part></tp:taxon-name></italic> Lea.</p><!--PageBreak--></tp:treatment-sec><ref-list><ref id="B24"><mixed-citation xmlns:xlink="http://www.w3.org/1999/xlink" xlink:type="simple">
          <person-group><name name-style="western"><surname>Zimmerman</surname><given-names>EC</given-names></name></person-group> (<year>1992</year>) <source>Australian Weevils (<tp:taxon-name><tp:taxon-name-part taxon-name-part-type="order">Coleoptera</tp:taxon-name-part></tp:taxon-name>: <tp:taxon-name><tp:taxon-name-part taxon-name-part-type="superfamily">Curculionoidea</tp:taxon-name-part></tp:taxon-name>).</source> <publisher-name>CSIRO Australia</publisher-name>, <publisher-loc>Melbourne</publisher-loc>, <size units="page">707 pp</size>. <comment>[Vol. VI. Colour Plates 305–632]</comment></mixed-citation></ref><ref id="B6"><mixed-citation xmlns:xlink="http://www.w3.org/1999/xlink" xlink:type="simple">
          <person-group><name name-style="western"><surname>Lea</surname><given-names>AM</given-names></name></person-group> (<year>1928</year>) <article-title>Australian <tp:taxon-name><tp:taxon-name-part taxon-name-part-type="family">Curculionidae</tp:taxon-name-part></tp:taxon-name> of the subfamilies Haplonycides and Cryptorhynchides.</article-title> <source>Transactions and Proceedings of the Royal Society of South Australia</source> <volume>52</volume>: <fpage>95</fpage>–<lpage>164</lpage>.</mixed-citation></ref><ref id="B9"><mixed-citation xmlns:xlink="http://www.w3.org/1999/xlink" xlink:type="simple">
          <person-group><name name-style="western"><surname>Pullen</surname><given-names>KR</given-names></name><name name-style="western"><surname>Jennings</surname><given-names>D</given-names></name><name name-style="western"><surname>Oberprieler</surname><given-names>RG</given-names></name></person-group> (<year>2014</year>) <article-title>Annotated catalogue of Australian weevils (<tp:taxon-name><tp:taxon-name-part taxon-name-part-type="order">Coleoptera</tp:taxon-name-part></tp:taxon-name>: <tp:taxon-name><tp:taxon-name-part taxon-name-part-type="superfamily">Curculionoidea</tp:taxon-name-part></tp:taxon-name>).</article-title> <source>Zootaxa</source> <volume>3896</volume>: <fpage>1</fpage>–<lpage>481</lpage>. doi: <ext-link xlink:type="simple" ext-link-type="doi" xlink:href="10.11646/zootaxa.3896.1.1">10.11646/zootaxa.3896.1.1</ext-link></mixed-citation></ref></ref-list></tp:taxon-treatment>
