# Supplementary material for: Revision of the Australian species of the weevil genus Trigonopterus Fauvel
Source: Zookeys. 2016 Jan 21;(556):97–162. doi: 10.3897/zookeys.556.6126 (PMC4740874; doi:10.3897/zookeys.556.6126)
Supplement: XML Treatment for Trigonopterus striatipennis [file zookeys.556.6126-treatment31.xml]

<!DOCTYPE tp:taxon-treatment
  PUBLIC "-//TaxonX//DTD Taxonomic Treatment Publishing DTD v0 20100105//EN" "tax-treatment-NSO.dtd">
<tp:taxon-treatment xmlns:tp="http://www.plazi.org/taxpub"><tp:treatment-meta><kwd-group><label>Taxon classification</label><kwd><named-content content-type="kingdom">Animalia</named-content></kwd><kwd><named-content content-type="order">Coleoptera</named-content></kwd><kwd><named-content content-type="family">Curculionidae</named-content></kwd></kwd-group><mixed-citation publication-type="journal"><person-group><name><surname>Riedel</surname><given-names>Alexander</given-names></name><name><surname>Tänzler</surname><given-names>Rene</given-names></name></person-group><article-title>Revision of the Australian species of the weevil genus <italic><tp:taxon-name><tp:taxon-name-part taxon-name-part-type="genus">Trigonopterus</tp:taxon-name-part></tp:taxon-name></italic> Fauvel</article-title><source>Zookeys</source><day>21</day><month>1</month><year>2016</year><volume>2016</volume><issue>556</issue><fpage>97</fpage><lpage>162</lpage><pub-id pub-id-type="doi">10.3897/zookeys.556.6126</pub-id></mixed-citation></tp:treatment-meta><tp:nomenclature><label>30.</label><tp:taxon-name>
              <tp:taxon-name-part taxon-name-part-type="genus">Trigonopterus</tp:taxon-name-part>
              <tp:taxon-name-part taxon-name-part-type="species">striatipennis</tp:taxon-name-part>
            </tp:taxon-name><tp:taxon-authority>(Lea)</tp:taxon-authority><tp:taxon-status xmlns:xlink="http://www.w3.org/1999/xlink" xlink:type="simple">comb. n.</tp:taxon-status><tp:nomenclature-citation-list><tp:nomenclature-citation><tp:taxon-name><tp:taxon-name-part taxon-name-part-type="genus">Idotasia</tp:taxon-name-part> <tp:taxon-name-part taxon-name-part-type="species">striatipennis</tp:taxon-name-part></tp:taxon-name><comment>Lea, 1928: 155.</comment></tp:nomenclature-citation></tp:nomenclature-citation-list></tp:nomenclature><tp:treatment-sec sec-type="Diagnostic description"><title>Diagnostic description.</title><p>Holotype (Fig. <xref ref-type="fig" rid="F32">30a</xref>). Length 2.43 mm. Color ferruginous; integument partly covered with brown or white scales, largely abraded. Body subovate; with weak constriction between pronotum and elytron; in profile evenly convex. Rostrum in apical half with submedian rows of punctures, sparsely covered with white scales. Eyes large, in subdorsal position. Forehead punctate, covered with brown scales. Pronotum coarsely punctate, covered with scales inserting at punctures, interspaces polished; disk clothed with brown scales, laterally and subapically with white scales. Elytra with striae deeply incised, narrow; intervals flat, each with two rows of scales largely covering surface, sutural interval with only one row; abraded scales leaving small punctures at point of insertion; subbasally and subapically clothed with white scales, remainder with brown scales and sparse white scales. Legs. Left foreleg broken off and missing; largely covered with white scales except subglabrous posterior face of meso- and metafemur and where abraded. Profemur with anteroventral ridge basally abruptly ending forming blunt angle; with subovate, slightly concave subbasal callus. Tibial apex with uncus, without premucro. Abdominal ventrites 1-2 medially flat. Terminalia (Fig. <xref ref-type="fig" rid="F32">30b</xref>). <bold>Male</bold> (ARC3663, Fig. <xref ref-type="fig" rid="F32">30e</xref>). Male rostrum with median ridge and pair of submedian ridges; covered with white scales. Abdominal ventrites 1-2 laterally swollen, medially concave. Penis (Fig. <xref ref-type="fig" rid="F32">30f</xref>) with sides of body slightly diverging to widened, rounded apex; transfer apparatus simple, spiniform, supported by single Y-shaped sclerite; ductus ejaculatorius without bulbus. <bold>Intraspecific variation.</bold> Length 2.32–2.53 mm. One specimen (ARC3666) with conspicuous pair of protrusions behind eyes, apparently a rare aberration.</p><fig id="F32" position="float" orientation="portrait"><label>Figure 30</label><caption><p>
          <italic><tp:taxon-name><tp:taxon-name-part taxon-name-part-type="genus">Trigonopterus</tp:taxon-name-part> <tp:taxon-name-part taxon-name-part-type="species">striatipennis</tp:taxon-name-part></tp:taxon-name></italic> (Lea), female holotype; <bold>a</bold> Habitus <bold>b</bold> terminalia <bold>c</bold> as mounted originally <bold>d</bold> original labels.</p><p>
          <italic><tp:taxon-name><tp:taxon-name-part taxon-name-part-type="genus">Trigonopterus</tp:taxon-name-part> <tp:taxon-name-part taxon-name-part-type="species">striatipennis</tp:taxon-name-part></tp:taxon-name></italic> (Lea), male; <bold>e</bold> Habitus <bold>f</bold> Penis.</p></caption><graphic xmlns:xlink="http://www.w3.org/1999/xlink" xlink:href="zookeys-556-097-g032_97.jpg" position="float" orientation="portrait" xlink:type="simple" id="oo_74060.jpg"/><graphic xmlns:xlink="http://www.w3.org/1999/xlink" xlink:href="zookeys-556-097-g032_98.jpg" position="float" orientation="portrait" xlink:type="simple" id="oo_74061.jpg"/></fig></tp:treatment-sec><tp:treatment-sec sec-type="material"><title>Material examined.</title><p>Type specimens. Female, holotype by monotypy (<abbrev xmlns:xlink="http://www.w3.org/1999/xlink" content-type="institution" xlink:title="Queensland Museum, Brisbane, Australia" xlink:type="simple">QMBA</abbrev>): Queensland, Stradbroke Island, coll. H. Hacker, 17-IX-1915 (labels Fig. <xref ref-type="fig" rid="F32">30d</xref>), ARC4034 (PCR failed). Other specimens (<named-content xmlns:xlink="http://www.w3.org/1999/xlink" content-type="dwc:institutional_code" xlink:type="simple">ANIC</named-content>, <abbrev xmlns:xlink="http://www.w3.org/1999/xlink" content-type="institution" xlink:title="Queensland Museum, Brisbane, Australia" xlink:type="simple">QMBA</abbrev>, <named-content xmlns:xlink="http://www.w3.org/1999/xlink" content-type="dwc:institutional_code" xlink:type="simple">SMNK</named-content>): Queensland: 5 exx, ARC3663 (<abbrev xmlns:xlink="http://www.w3.org/1999/xlink" xlink:title="European Molecular Biology Laboratory" xlink:type="simple">EMBL</abbrev> # LN888167), ARC3665 (<abbrev xmlns:xlink="http://www.w3.org/1999/xlink" xlink:title="European Molecular Biology Laboratory" xlink:type="simple">EMBL</abbrev> # LN888168), ARC3666 (<abbrev xmlns:xlink="http://www.w3.org/1999/xlink" xlink:title="European Molecular Biology Laboratory" xlink:type="simple">EMBL</abbrev> # LN888169), North Stradbroke Isl., 3,5 km SW Point Lookout, Fishermans Road, 105 m, <named-content xmlns:xlink="http://www.w3.org/1999/xlink" content-type="dwc:verbatimCoordinates" xlink:type="simple">S27°26.507', E153°30.353'</named-content>, 24-III-2014, beaten from forest understorey; 8 exx, North Stradbroke Isl., track to Blue Lake, on <italic><tp:taxon-name><tp:taxon-name-part taxon-name-part-type="genus">Pteridium</tp:taxon-name-part></tp:taxon-name></italic>, 11-IX-1984; 7 exx, North Stradbroke Isl., track to Blue Lake, on <italic><tp:taxon-name><tp:taxon-name-part taxon-name-part-type="genus">Pteridium</tp:taxon-name-part></tp:taxon-name></italic>, 02-IX-1983; 3 exx, N Stradbroke Isl. Enterprise, <named-content xmlns:xlink="http://www.w3.org/1999/xlink" content-type="dwc:verbatimCoordinates" xlink:type="simple">S27°33', E153°28'</named-content>, Blackbutt #1, 90 m, 09-I-2002, sweeping 50934.</p></tp:treatment-sec><tp:treatment-sec sec-type="Distribution"><title>Distribution.</title><p>Queensland: North Stradbroke Island.</p></tp:treatment-sec><tp:treatment-sec sec-type="Biology"><title>Biology.</title><p>Beaten from foliage of undergrowth in relatively dry forest.</p></tp:treatment-sec><tp:treatment-sec sec-type="Notes"><title>Notes.</title><p>
              <xref ref-type="bibr" rid="B6">Lea (1928)</xref> stated in his description that the “type” was a “unique” specimen, and it therefore has to be regarded as the holotype. Regarding the distinction of this species from <italic><tp:taxon-name><tp:taxon-name-part taxon-name-part-type="genus">Trigonopterus</tp:taxon-name-part> <tp:taxon-name-part taxon-name-part-type="species">squamosus</tp:taxon-name-part></tp:taxon-name></italic> (Lea), see the remarks above.</p><!--PageBreak--><!--PageBreak--></tp:treatment-sec><ref-list><ref id="B6"><mixed-citation xmlns:xlink="http://www.w3.org/1999/xlink" xlink:type="simple">
          <person-group><name name-style="western"><surname>Lea</surname><given-names>AM</given-names></name></person-group> (<year>1928</year>) <article-title>Australian <tp:taxon-name><tp:taxon-name-part taxon-name-part-type="family">Curculionidae</tp:taxon-name-part></tp:taxon-name> of the subfamilies Haplonycides and Cryptorhynchides.</article-title> <source>Transactions and Proceedings of the Royal Society of South Australia</source> <volume>52</volume>: <fpage>95</fpage>–<lpage>164</lpage>.</mixed-citation></ref></ref-list></tp:taxon-treatment>
