# Supplementary material for: Revision of the Australian species of the weevil genus Trigonopterus Fauvel
Source: Zookeys. 2016 Jan 21;(556):97–162. doi: 10.3897/zookeys.556.6126 (PMC4740874; doi:10.3897/zookeys.556.6126)
Supplement: XML Treatment for Trigonopterus terraereginae [file zookeys.556.6126-treatment32.xml]

<!DOCTYPE tp:taxon-treatment
  PUBLIC "-//TaxonX//DTD Taxonomic Treatment Publishing DTD v0 20100105//EN" "tax-treatment-NSO.dtd">
<tp:taxon-treatment xmlns:tp="http://www.plazi.org/taxpub"><tp:treatment-meta><kwd-group><label>Taxon classification</label><kwd><named-content content-type="kingdom">Animalia</named-content></kwd><kwd><named-content content-type="order">Coleoptera</named-content></kwd><kwd><named-content content-type="family">Curculionidae</named-content></kwd></kwd-group><mixed-citation publication-type="journal"><person-group><name><surname>Riedel</surname><given-names>Alexander</given-names></name><name><surname>Tänzler</surname><given-names>Rene</given-names></name></person-group><article-title>Revision of the Australian species of the weevil genus <italic><tp:taxon-name><tp:taxon-name-part taxon-name-part-type="genus">Trigonopterus</tp:taxon-name-part></tp:taxon-name></italic> Fauvel</article-title><source>Zookeys</source><day>21</day><month>1</month><year>2016</year><volume>2016</volume><issue>556</issue><fpage>97</fpage><lpage>162</lpage><pub-id pub-id-type="doi">10.3897/zookeys.556.6126</pub-id></mixed-citation></tp:treatment-meta><tp:nomenclature><label>31.</label><tp:taxon-name>
              <tp:taxon-name-part taxon-name-part-type="genus">Trigonopterus</tp:taxon-name-part>
              <tp:taxon-name-part taxon-name-part-type="species">terraereginae</tp:taxon-name-part>
              <object-id xmlns:xlink="http://www.w3.org/1999/xlink" content-type="zoobank" xlink:type="simple">http://zoobank.org/C801E410-1A73-4BBA-BDB1-60706499D224</object-id>
            </tp:taxon-name><tp:taxon-authority>Riedel</tp:taxon-authority><tp:taxon-status xmlns:xlink="http://www.w3.org/1999/xlink" xlink:type="simple">sp. n.</tp:taxon-status></tp:nomenclature><tp:treatment-sec sec-type="Diagnostic description"><title>Diagnostic description.</title><p>Holotype (Fig. <xref ref-type="fig" rid="F34">31a</xref>). Length 2.50 mm. Color black; antenna and legs ferruginous. Body subovate, in dorsal aspect with marked constriction between pronotum and elytron; in profile convex. Rostrum with median ridge and pair of submedian ridges; intervening furrows with rows of coarse punctures each containing one mesad directed scale; epistome posteriorly with curved ridge. Forehead coarsely punctate-rugose. Pronotum with sides subparallel, anteriorly abruptly rounded to distinct subapical constriction; irregularly foveate-reticulate; each fovea containing one inconspicuous seta. Elytra with striae deeply incised, with coarse punctures; intervals costate-carinate; subglabrous, sparsely punctate, with sparse scales; base bisinuate. Legs. Femora densely punctate. Profemur with subbasal callus anteriorly projecting. Tibiae subbasally with acute tooth; metatibia with suprauncal tooth. Abdominal ventrite 1 concave; abdominal ventrite 2 posteriorly transversely costate. Penis (Fig. <xref ref-type="fig" rid="F34">31b</xref>) with sides of body subparallel, apex subangulate, medially rounded; orifice with pair of curved sclerites; transfer apparatus short, dentiform; ductus ejaculatorius subapically with weak bulbus.</p><fig id="F34" position="float" orientation="portrait"><label>Figure 31.</label><caption><p>
          <italic><tp:taxon-name><tp:taxon-name-part taxon-name-part-type="genus">Trigonopterus</tp:taxon-name-part> <tp:taxon-name-part taxon-name-part-type="species">terraereginae</tp:taxon-name-part></tp:taxon-name></italic> sp. n., holotype; <bold>a</bold> Habitus <bold>b</bold> Penis.</p></caption><graphic xmlns:xlink="http://www.w3.org/1999/xlink" xlink:href="zookeys-556-097-g034.jpg" position="float" orientation="portrait" xlink:type="simple" id="oo_74063.jpg"/></fig><!--PageBreak--></tp:treatment-sec><tp:treatment-sec sec-type="material"><title>Material examined.</title><p>Holotype (<named-content xmlns:xlink="http://www.w3.org/1999/xlink" content-type="dwc:institutional_code" xlink:type="simple">ANIC</named-content>): ARC4242 (PCR failed), Queensland, Mt. Cook N.P., <named-content xmlns:xlink="http://www.w3.org/1999/xlink" content-type="dwc:verbatimCoordinates" xlink:type="simple">S15°29', E145°16'</named-content>, rainforest litter, <named-content xmlns:xlink="http://www.w3.org/1999/xlink" content-type="dwc:institutional_code" xlink:type="simple">ANIC</named-content> Berlesate No. 732, 10-12-V-1981.</p></tp:treatment-sec><tp:treatment-sec sec-type="Distribution"><title>Distribution.</title><p>Queensland: Mt. Cook.</p></tp:treatment-sec><tp:treatment-sec sec-type="Biology"><title>Biology.</title><p>Sifted from leaf litter in primary forest.</p></tp:treatment-sec><tp:treatment-sec sec-type="Etymology"><title>Etymology.</title><p>This epithet refers to Queensland (<italic>Terra Reginae</italic>).</p></tp:treatment-sec></tp:taxon-treatment>
