# Supplementary material for: Revision of the Australian species of the weevil genus Trigonopterus Fauvel
Source: Zookeys. 2016 Jan 21;(556):97–162. doi: 10.3897/zookeys.556.6126 (PMC4740874; doi:10.3897/zookeys.556.6126)
Supplement: XML Treatment for Trigonopterus yorkensis [file zookeys.556.6126-treatment33.xml]

<!DOCTYPE tp:taxon-treatment
  PUBLIC "-//TaxonX//DTD Taxonomic Treatment Publishing DTD v0 20100105//EN" "tax-treatment-NSO.dtd">
<tp:taxon-treatment xmlns:tp="http://www.plazi.org/taxpub"><tp:treatment-meta><kwd-group><label>Taxon classification</label><kwd><named-content content-type="kingdom">Animalia</named-content></kwd><kwd><named-content content-type="order">Coleoptera</named-content></kwd><kwd><named-content content-type="family">Curculionidae</named-content></kwd></kwd-group><mixed-citation publication-type="journal"><person-group><name><surname>Riedel</surname><given-names>Alexander</given-names></name><name><surname>Tänzler</surname><given-names>Rene</given-names></name></person-group><article-title>Revision of the Australian species of the weevil genus <italic><tp:taxon-name><tp:taxon-name-part taxon-name-part-type="genus">Trigonopterus</tp:taxon-name-part></tp:taxon-name></italic> Fauvel</article-title><source>Zookeys</source><day>21</day><month>1</month><year>2016</year><volume>2016</volume><issue>556</issue><fpage>97</fpage><lpage>162</lpage><pub-id pub-id-type="doi">10.3897/zookeys.556.6126</pub-id></mixed-citation></tp:treatment-meta><tp:nomenclature><label>32.</label><tp:taxon-name>
              <tp:taxon-name-part taxon-name-part-type="genus">Trigonopterus</tp:taxon-name-part>
              <tp:taxon-name-part taxon-name-part-type="species">yorkensis</tp:taxon-name-part>
              <object-id xmlns:xlink="http://www.w3.org/1999/xlink" content-type="zoobank" xlink:type="simple">http://zoobank.org/2D448C5C-AA72-486A-BF59-2AE27383D75E</object-id>
            </tp:taxon-name><tp:taxon-authority>Riedel</tp:taxon-authority><tp:taxon-status xmlns:xlink="http://www.w3.org/1999/xlink" xlink:type="simple">sp. n.</tp:taxon-status></tp:nomenclature><tp:treatment-sec sec-type="Diagnostic description"><title>Diagnostic description.</title><p>Holotype (Fig. <xref ref-type="fig" rid="F35">32a</xref>). Length 1.84 mm. Color black, antenna and tarsi ferruginous. Body subrhomboid, without constriction between pronotum and elytron; in profile evenly convex. Rostrum punctate-rugose, with sparse white scales, median ridge indistinct. Eyes large, in subdorsal position. Forehead punctate, with scattered brown scales. Pronotum coarsely punctate, interspaces between punctures polished; with sparse narrow brown scales inserting in punctures. Elytra <!--PageBreak-->subglabrous; striae marked by indistinct rows of minute punctures each containing minute narrow brown scale; at apical margin with few white almond-shaped scales. Legs. Femora dorsally clothed with white scales; anteroventral furrow with sparse row of white scales. Profemur with anteroventral ridge basally abruptly ending forming blunt angle; with somewhat indistinct subbasal callus. Tibial apex with uncus, without premucro. Abdominal ventrites 1-2 laterally swollen, medially concave; ventrite 5 coarsely punctate, at middle concave. Penis (Fig. <xref ref-type="fig" rid="F35">32b</xref>) with sides of body subparallel to subangulate apex; transfer apparatus simple, elongate, with pair of small basal sclerites; ductus ejaculatorius without bulbus. <bold>Intraspecific variation.</bold> Length 1.70–1.96 mm. Female rostrum with sparse small punctures, with sparse recumbent setae, only basally with few scales. Female abdominal ventrites 1-2 medially flat; ventrite 5 flat.</p><fig id="F35" position="float" orientation="portrait"><label>Figure 32.</label><caption><p>
          <italic><tp:taxon-name><tp:taxon-name-part taxon-name-part-type="genus">Trigonopterus</tp:taxon-name-part> <tp:taxon-name-part taxon-name-part-type="species">yorkensis</tp:taxon-name-part></tp:taxon-name></italic> sp. n., holotype; <bold>a</bold> Habitus <bold>b</bold> Penis.</p></caption><graphic xmlns:xlink="http://www.w3.org/1999/xlink" xlink:href="zookeys-556-097-g035.jpg" position="float" orientation="portrait" xlink:type="simple" id="oo_74064.jpg"/></fig></tp:treatment-sec><tp:treatment-sec sec-type="material"><title>Material examined.</title><p>Male, holotype (<abbrev xmlns:xlink="http://www.w3.org/1999/xlink" content-type="institution" xlink:title="Queensland Museum, Brisbane, Australia" xlink:type="simple">QMBA</abbrev>): ARC3707 (<abbrev xmlns:xlink="http://www.w3.org/1999/xlink" xlink:title="European Molecular Biology Laboratory" xlink:type="simple">EMBL</abbrev> # LN888189), Queensland, W Bloomfield, Mt. Misery, <named-content xmlns:xlink="http://www.w3.org/1999/xlink" content-type="dwc:verbatimCoordinates" xlink:type="simple">S15°52.706', E145°13.383'</named-content>,750-850 m, 30-IV-2014. Paratypes (<abbrev xmlns:xlink="http://www.w3.org/1999/xlink" content-type="institution" xlink:title="Queensland Museum, Brisbane, Australia" xlink:type="simple">QMBA</abbrev>, <named-content xmlns:xlink="http://www.w3.org/1999/xlink" content-type="dwc:institutional_code" xlink:type="simple">SMNK</named-content>): Queensland: 5 exx, ARC3706 (<abbrev xmlns:xlink="http://www.w3.org/1999/xlink" xlink:title="European Molecular Biology Laboratory" xlink:type="simple">EMBL</abbrev> # LN888188), ARC3708 (<abbrev xmlns:xlink="http://www.w3.org/1999/xlink" xlink:title="European Molecular Biology Laboratory" xlink:type="simple">EMBL</abbrev> # LN888190), ARC3709 (<abbrev xmlns:xlink="http://www.w3.org/1999/xlink" xlink:title="European Molecular Biology Laboratory" xlink:type="simple">EMBL</abbrev> # LN888191), same data as holotype; 1 ex, Mt. Misery, summit, <named-content xmlns:xlink="http://www.w3.org/1999/xlink" content-type="dwc:verbatimCoordinates" xlink:type="simple">15°52', S 145°14', E</named-content>, 850 m, 03-I-1991, Pyrethrum knockdown; 1 ex, Massey Ra., 6 km NW of Bellenden Kerr, <named-content xmlns:xlink="http://www.w3.org/1999/xlink" content-type="dwc:verbatimCoordinates" xlink:type="simple">17°14', S 145°48', E</named-content>, 1150 m, 11-X-1991.</p><!--PageBreak--></tp:treatment-sec><tp:treatment-sec sec-type="Distribution"><title>Distribution.</title><p>Queensland: Mt. Misery, Massey Range.</p></tp:treatment-sec><tp:treatment-sec sec-type="Biology"><title>Biology.</title><p>Beaten from foliage in relatively dry forest.</p></tp:treatment-sec><tp:treatment-sec sec-type="Etymology"><title>Etymology.</title><p>This epithet is an adjective based on the Cape York Peninsula, where the type locality is located.</p></tp:treatment-sec><tp:treatment-sec sec-type="Notes"><title>Notes.</title><p>
              <italic><tp:taxon-name><tp:taxon-name-part taxon-name-part-type="genus">Trigonopterus</tp:taxon-name-part> <tp:taxon-name-part taxon-name-part-type="species">yorkensis</tp:taxon-name-part></tp:taxon-name></italic> Riedel, sp. n. was coded as “<italic><tp:taxon-name><tp:taxon-name-part taxon-name-part-type="genus">Trigonopterus</tp:taxon-name-part></tp:taxon-name></italic> sp. 552”.</p></tp:treatment-sec></tp:taxon-treatment>
